# Supplementary material for: EB1 protein alteration characterizes sporadic but not ulcerative colitis associated colorectal cancer
Source: Oncotarget. 2017 Jul 4;8(33):54939–50. doi: 10.18632/oncotarget.18978 (PMC5589632; doi:10.18632/oncotarget.18978)
Supplement: Supplementary file 2 [file oncotarget-08-54939-s002.xlsx]

## Sheet: Table 1
Supplementary Table 1: Raw data of the 2-D DIGE software evaluation
								Normalized Volume																			Volume																			Background
#	Anova (p)	Fold	Highest Mean	Lowest Mean	X Position	Y Position	Area	UCC_1	UCC_2	UCC_3	UCC_4	UCC_5	UCC_6	UCC_7	UCC_8	UCC_9	SCC_1	SCC_2	SCC_3	SCC_4	SCC_5	SCC_6	SCC_7	SCC_8	SCC_9	SCC_10	UCC_1	UCC_2	UCC_3	UCC_4	UCC_5	UCC_6	UCC_7	UCC_8	UCC_9	SCC_1	SCC_2	SCC_3	SCC_4	SCC_5	SCC_6	SCC_7	SCC_8	SCC_9	SCC_10	UCC_1	UCC_2	UCC_3	UCC_4
1299	0.614230329662014	1.12205967902855	UCC	SCC	459	869	1109	2.18954957970994	1.13680284060421	0.878932756437534	0.607409455756429	1.00374354306334	0.677693718693096	0.971958776502363	0.963119457993391	0.799627638024127	0.802154930257734	0.872111129599664	0.707507300362164	0.719014842442234	1.05492038506587	0.976325330443515	0.624067693279886	1.06485070569964	0.940319670937244	1.37751481351415	3953671.31622938	1878077.94119136	1389567.9325289	698514.911977906	1285804.02819958	957102.975304182	1190825.33619167	880599.601722595	424073.269084336	1221163.57396014	1336099.14770316	1349658.21746613	436484.166300517	453790.585975626	893980.930467661	769708.862999217	1165973.05023368	938447.497796186	727801.858733786	1310498.22439293	1167465.41746851	1441658.31678072	1754523.60281307
1206	0.0191948404954218	1.2308527586533	SCC	UCC	580	919	5194	1.25072079933015	0.868379786009661	0.726654935659864	0.756508878249237	0.900470960374575	0.641758993894344	0.968425686259783	0.894076716155625	0.778587877001522	0.956233514698506	0.767043666706138	1.01440655023495	1.29084006615554	1.20866208252586	0.954484083930902	0.955011883016445	1.01661891569439	1.26280549912293	1.22156965255489	9120997.86260594	6733713.0946526	8643500.0526908	12614648.1724834	8486091.73861087	6780507.19968072	7623218.33419169	4842027.772972	8851630.93801836	5879166.35168767	5515734.93855255	14559357.1923589	16798311.6663778	7538894.66044502	6429665.53661268	8811879.99196042	7152038.00249288	7464918.78631351	8598577.04919202	3746669.78876475	2977642.36119665	6759235.83885956	6708699.67336265
1222	0.023173818258809	1.38782022336912	UCC	SCC	930	580	1686	0.809313144711481	1.33916835869518	1.63600476764804	0.746126197827635	0.7930327278564	1.11043763757524	0.764321461684036	0.948209624343308	1.45486316731126	0.776180431061162	0.805370760434957	0.520737687588573	0.619551199864906	0.840655685760552	0.963535840220519	0.527700469235812	1.08435876944092	0.818618879233718	0.730386700405125	5851137.92820864	10070854.2340007	19154879.8449169	8265581.77026163	6610975.56220452	10072386.6730445	6029705.61523574	4708394.06299283	12725911.9039301	4731035.82548142	5616495.11176483	7356692.81641701	6203281.68903992	3483541.23898737	5741481.8337913	4180182.833034	7645266.34305261	4436968.36428859	4217945.84899835	1485272.34044843	1507083.99452421	2743640.43212518	2286606.12671315
335	0.000337040014106949	1.78697604608972	UCC	SCC	1329	292	1345	1.1865652446836	1.4207155164935	1.36465297722385	1.51028227085551	1.16539136793494	3.12117744444611	0.959300628527874	1.41157433883044	1.37233473061223	0.986891403124052	0.857631173002235	0.816523433057866	0.813620611908577	0.946804778816612	0.960166666090312	0.812192596635119	0.757171832096857	0.935471674929167	0.515052687322699	2934726.75044547	2503841.28095286	2889796.79393417	5547040.27786963	2493899.11029695	4579077.81831557	1955901.12188319	2569542.66590905	2526309.34778084	2057857.12613743	1401646.91819054	2086327.46662303	1714454.4602749	1300784.34151073	1468707.75606242	1040610.42305434	1379704.83067955	1858740.88724408	1185937.24255393	875713.906450401	975446.373590444	1766278.68278798	2061813.41121016
337	0.00061794499565293	1.77077267254021	UCC	SCC	1347	293	974	1.19554123299118	1.39753319337146	1.33486646460602	1.46897982764273	1.2282637173827	3.29442998198147	0.969348878135682	1.25806476993903	1.39447356365011	1.06259837529649	0.826139504544404	0.846305926230879	0.847605535954221	0.871325956841027	0.98179458089525	0.865709638276424	0.755314792059304	0.923499092271408	0.516626137452368	1013990.32939006	1502278.65226281	1877175.17262915	3485883.11835637	1871307.09693601	2752595.51864848	1276812.2134688	1420273.3224463	1645933.59173902	759815.602654968	823531.376507899	1436028.65459507	1145178.91954349	773426.957159286	1069192.12812386	631689.925002868	889148.858299496	1137998.09045647	810120.918675598	515786.44336432	711200.543765444	1212813.55411763	1448890.79046279
1129	2.5731247055738E-05	1.66986328850467	UCC	SCC	1273	291	1791	1.1878683967364	1.3837284535423	1.42510181030499	1.49784220974716	1.22620468781375	2.59458557652326	1.01771306517552	1.29985718668846	1.36730504293566	0.998849630439275	0.838678185887504	0.860455190706186	0.874516451714532	0.86070401398002	0.867145891399476	0.812625345313247	0.803454744634588	0.838102291276953	0.895681664306652	3093104.30999112	2802069.39122318	4367361.35056645	6125695.02693607	3090475.8795747	4892506.20285666	2485798.92016327	2069654.1662748	3196444.90206917	2192785.5329532	1574931.82243184	3181780.66458052	2340169.57189852	1316693.82431162	1562198.57524748	1338207.10029293	1753887.09953345	1456583.21824322	2030190.50296292	960804.724046029	1193157.70678234	2264486.66730508	2214370.02533806
1144	0.000347295696951688	1.57719008512706	UCC	SCC	1297	293	1551	1.0325196480126	1.34361343110945	1.32191720467075	1.42078755351518	1.01335953379181	2.4099247088085	0.991605649712369	1.23050903520757	1.32589340768197	0.969108868181546	0.836842067549159	0.755404225146521	0.869928007544022	0.83309347515446	0.907017704700545	0.993018192589971	0.789482284575248	0.928051123743987	0.635402781404348	2123845.0659363	2115763.71642441	3012905.76348049	4195851.25375233	2142049.83215153	3357155.69173324	1847675.60635	1624514.438863	2079333.0711825	1680609.75818441	1222009.91272179	2077444.58365039	1561623.37060998	920293.462280155	1370450.8262461	1208077.49475861	1314706.1385133	1337355.29457107	1206802.30802792	828590.393290611	982149.257053891	1889289.58755523	1900779.91640418
1145	0.000206426663387438	1.69623074548081	UCC	SCC	1321	293	1452	1.24419950048686	1.45085075618416	1.40307496520743	1.4849942437518	1.03967621644376	2.73902336187973	1.07749825476371	1.58814193010743	1.30286913760464	1.08086018881338	0.901419765624792	0.782975543981466	0.87396519189479	0.961944375684351	0.915647231271314	0.844339627135833	0.736340041354923	1.03615182205826	0.598349782136515	1702343.25038763	2405456.70937978	2838023.1237185	4773044.05783986	2145083.94307792	3498308.19576766	2282242.46915401	2530038.92445496	1877402.27219847	1246798.97692127	1385926.75291905	1910961.75797201	1441545.03764892	1156544.36424964	1350380.16351647	941779.177768866	1393872.96169844	1801761.97566723	1386719.39264764	824710.906161912	1116225.1712473	1857845.13044049	2183246.62572136
1155	0.00147333552825191	1.70260540273291	UCC	SCC	1380	294	2331	1.21745647459286	1.37513166625271	1.2906325455025	1.43957258450414	1.21325585953508	3.44200691871661	1.05429865159596	1.39144033646262	1.32677750230221	1.1767576590687	0.852938544733579	0.851474179339037	0.858702445800784	0.915815653928497	1.02263322093377	0.954221354625554	0.757166139691211	1.03384712453539	0.549993219835631	3753963.37002031	4022316.4956334	4506139.78546662	9011806.398384	4735480.44646404	7699596.60022065	4161006.56751033	4708706.7353971	3553289.18705303	3059098.25656371	2313599.03423373	3587090.0145961	2632404.91116587	2144509.68758831	2853075.25823434	1864124.63296489	2670702.44027908	3818822.82510482	2786684.8839672	1147441.15506167	1562207.77614189	2686818.19348306	3291916.36032144
1210	0.0210923517913273	1.49613170837689	UCC	SCC	1425	296	2178	1.33497070405769	1.31257090685842	1.2410021246487	1.31546134330797	1.28938020514708	3.58412886339647	0.978284362298299	1.37728901527202	1.300512358053	1.41740368948644	0.931687689746117	0.936105214645696	0.805100114672278	1.07025739239534	1.16089948750929	1.12514319296727	0.794761287720765	1.305945392813	0.652036168479359	5945310.91298735	5576921.68883323	4571127.0250153	10976407.290074	7079295.13538519	11045094.007898	5648193.29683753	7644763.50262532	4470165.22590064	5321893.76294702	3670967.38519482	4160487.04663153	3167645.10073695	3340504.21084182	4556016.83056471	3028050.95218099	4100914.48563046	7912252.17084431	4448598.24150276	1083365.0648381	1389785.03689448	2351847.55875842	2803347.2061323
462	0.0344635077434611	1.25256765922719	SCC	UCC	1454	442	1200	1.0668573712141	1.02764815532309	0.947944867528112	0.955507345753382	0.76985598663899	0.9229117703649	1.30607051948938	0.893403106278168	1.44547134911457	1.03616101192642	1.29316629786227	1.08016832439455	1.06873310485767	1.8401963263117	1.77174227977859	0.973595640357919	1.27076078218215	1.21258311958084	1.44573634614738	788250.642357109	489285.356362918	545033.534758926	738489.551882056	521228.071316643	522875.629880678	592460.241394753	403338.135671742	660652.171832432	645438.732850412	570966.391347682	749376.944277436	559126.631315189	532005.532233363	857433.673272806	481710.8376157	515176.39607881	597543.433390079	1301093.79830535	681027.375271957	697401.977627292	1167096.1247309	1580481.77608372
1143	0.000120813261509811	1.6040403648887	SCC	UCC	1430	437	1176	0.649590220435844	0.765199769377995	0.844187760646849	0.786588789688505	0.67848426568553	0.754694195059602	1.41550230217625	0.873123798708117	0.884510036564068	1.33479340211263	1.30224532409133	1.10987186581691	1.25916641382507	1.2361917525538	2.20324026877204	1.14793801186058	1.31759374972576	1.21801734548755	1.50863765823467	507604.679231607	828381.565166346	851426.596597418	1031430.39028664	854050.527805334	1086512.03108148	1325450.54394332	667510.178053787	919264.422455713	879366.660359723	1307334.72899753	1350671.53874674	1497953.57941193	606344.826698312	1982381.90926578	1443283.17188871	1102640.76016381	1016416.41640815	2121083.33971617	957690.183201854	746400.251858932	1149067.64051334	1548813.45196005
1490	0.0561101914434342	1.28178265053678	SCC	UCC	1643	675	1446	1.0898613860321	0.978355292032389	0.946510530475571	1.16744419807262	1.12539783478661	1.14498044057284	1.63415846901759	0.905861808253387	0.741743030984852	1.13853283830139	1.15022537712087	1.75930323085649	1.08013091886929	2.34250534513987	1.35232011837966	1.69319955964471	0.972124640314361	1.16960861345114	1.20568658655444	199027.95831876	340016.630388466	380613.977306502	519095.584521914	367690.053670277	305937.511740392	381035.414010537	273926.802372741	176468.157623732	175290.423163919	370701.977020302	853628.149055081	294148.617710253	389613.01684425	315818.085276985	395104.876590068	202578.192899175	386055.076409951	395404.478536619	873994.690926848	967639.574683174	1204406.15677029	1874215.14108009
1180	0.0129165838423613	1.27682182851662	SCC	UCC	1319	756	1987	0.993969511509594	0.993180320738759	0.829980805609418	1.38204210521096	0.606988489120495	0.605434226128315	1.11120285306002	0.811242264507539	0.815009331668361	1.20083029329745	0.972700249044862	1.12199598294481	1.06884949558238	1.28904156535936	1.23816078521165	1.0510229785282	0.934524038167029	1.20928579281316	1.47457193420177	1322437.19323917	1652798.16348168	1731550.69476602	3583912.17748474	1129731.73253329	1117900.91606071	1772852.04110066	1155485.54157056	1311712.85470471	1346956.07420865	1501098.32196613	2824406.54331297	1969111.4014937	1250387.63380427	1647227.55203372	1694798.75108342	1332506.05061326	1880091.68710971	3171994.55581818	887165.871672447	1025481.53448484	1783028.7780301	1952301.86294618
740	0.0415770345957908	1.26970692125479	UCC	SCC	1168	788	1251	2.15428448299224	1.25666218581249	0.927346208315892	0.908141011246337	1.22449232985264	1.33876703947898	1.21105088204	1.19079675991094	0.895229640126565	0.847628805613873	0.840978019188973	1.1059831266278	0.989490976199959	0.942645986900551	1.06610169816653	0.855983459531318	1.19559661057606	1.03739830559755	0.837645547235196	877432.322122918	510078.199193363	507773.855799253	585459.921254415	576370.809673274	562559.850012302	443278.642437048	345539.065575301	365713.549068153	291062.388173627	316549.226307541	730711.061418425	462696.242419259	227318.178956126	358695.744481005	314122.232471879	391109.766402008	328580.038478826	248450.484123678	652234.625560508	730246.63030122	1258466.45400156	1333060.87041262
1181	0.0423627152562874	1.23978771278157	SCC	UCC	1336	765	1102	0.970238228640038	0.914933012954253	0.865308290814926	1.67630795365474	0.70462554671888	0.665446228884224	1.08169071935984	0.838246531387486	0.681635608263195	0.988216584431169	0.961767234233684	1.08595616210702	0.987622212793264	1.35035877298532	1.63572838373083	1.21165583189934	0.919734466714224	1.12280889057538	1.30534362702545	447454.307161804	436544.87918777	532286.570963395	1162651.81864074	399443.579109813	357387.763626158	453858.987486571	272769.373678692	321895.097597678	384230.870289877	425547.431652471	806038.309486007	533863.806809406	350337.562418795	662811.339544432	568297.268231855	344889.416118497	398809.794629753	617654.672632131	517021.516025573	582102.985436658	1087428.32397587	1178804.5205514
1200	0.00414705971509644	1.50105214034069	SCC	UCC	1431	765	3089	0.771626928254393	0.70772963934107	0.680549340285619	1.49332837801881	0.673395896387086	0.59393706916792	1.140889755083	0.872701381692718	0.47997586449667	1.13556756870286	1.08241844872541	1.29270855822342	1.03058895115287	1.70902766117023	1.64564888117156	1.15651224508962	0.789204307832935	1.12062650614062	1.40325474826772	1603113.84764352	1942191.96454442	1982762.71497292	6558185.18149338	2518163.95630921	1761675.96286684	2857311.61281837	2129160.59422933	1274203.44715838	1989022.87128738	2754598.7826115	4544441.26910624	3131716.17358834	2807495.78775568	4398781.57344368	2995748.93289454	1766456.47917512	2984281.44371289	4442712.82362777	1615280.38965501	1268738.60394513	2632605.15111348	3358132.43047095
1186	0.00227226564510952	1.58501610446154	UCC	SCC	682	787	1089	0.955737382900565	0.956400454305689	1.18345075366737	2.33108597178654	1.12670456132778	0.981968237300529	0.978313767197678	1.11867166700866	1.35591774033426	0.8718774027808	0.729286032948907	0.791122126209659	0.78832263537079	0.778103460923161	0.959975680693926	0.863476409226858	0.751531305410181	0.79215614797088	0.377015177970794	319971.939811997	319105.900109063	463765.41594153	950515.600622399	237592.085326076	301943.830210318	191072.011413942	182226.805959415	242455.526127078	246092.596511631	225647.929602495	374076.515893481	161354.201298271	118680.664527738	144698.433105716	231872.250463671	131179.374357282	140849.903275191	104223.114691037	806572.028534985	709303.467451221	1505715.62873687	1581281.62711462
919	0.0121519624510752	2.94650316174503	UCC	SCC	1191	1098	280	4.93766910300177	1.57368638516164	0.570063585850685	0.951630586304385	0.248783590291036	0.62582372225653	1.20735788087665	0.875364464367234	1.50786241232313	0.290304811779625	0.388591762637967	0.195424164824461	0.315945040850232	0.995017357060313	1.06937519866961	0.528697588226485	0.512083536807069	0.269694375977075	0.147888513298405	231628.176762289	53353.8512513131	20543.5896327328	38187.0518581658	6861.45825650598	11610.6037898966	14683.1072154318	19909.0674465811	48171.2993758065	11481.3629597464	12217.4219377421	8497.67349805347	11553.5573831607	14935.5100825839	21081.7414377432	8566.03202677815	5565.73252451821	6695.29978060977	3696.00684446126	224565.646389047	133196.241468773	235327.0507485	224259.646565763
495	0.00412072702012822	1.17972745858631	SCC	UCC	1272	490	977	1.00959800074862	0.980622961542258	0.910941871003679	0.97945408276679	1.25229583495608	0.845892661250613	1.04058457024885	1.09853824917404	0.867446402950447	1.10181631200981	1.09715214780525	1.2363903788932	1.340978642444	1.17141507643609	1.12026650061127	1.3913854900446	1.03798404727092	1.22308708555485	1.05762785467595	580151.112482904	502840.524756708	557295.988457433	810638.248416038	892052.954552945	473584.131415251	627973.064776916	621011.92925645	520248.019060093	533791.496548231	521715.172337721	912682.270182594	920591.970578568	362656.514768573	570409.473359724	680297.594863581	559827.05391786	754706.81563692	734476.831676668	783573.701864643	756049.544537021	1331991.8132171	1410042.28191547
479	0.216901411781689	1.18752771714183	SCC	UCC	840	470	1635	0.778738895292386	1.09582703021969	0.880744436477769	0.869684492112239	0.866990255791484	0.804044943538701	1.30502364236128	1.1728883577522	1.40923896629127	1.24688874185697	1.15692710472677	0.897093139561555	0.812093979255351	1.19419277724286	1.53964000269177	1.13817184859251	0.785192122293091	1.28584986451497	2.06093041102773	2859634.74288532	4517008.87849938	4355290.4352694	4319202.94184944	4163664.20617949	3643369.41145903	4453350.03670552	3276188.52752149	5928928.60708338	3860256.89855546	4422352.20657234	5352707.27091741	3910888.2385222	2218492.62037218	5285211.20836499	4504019.92531368	2394660.52654291	3920474.24184836	7161676.5043071	2630331.26948811	3167779.63089381	5448196.02399179	5209524.2042791
786	0.0156756257938293	1.40160736370137	UCC	SCC	1374	870	2910	1.44433509350658	0.97909482008533	1.14263961210099	1.46159399667238	0.799946747313301	0.896219719229942	1.10289866931876	1.96720338446331	1.40897579648184	0.821229600900285	1.02679605468894	0.852475861778192	0.741390877492857	0.966959372542065	1.07605098794504	0.490455315683309	0.885346929498978	1.19918920116232	0.821106069301458	1988897.81300373	1277239.01652298	1919247.75001152	2809299.27456338	1093379.63765705	1550183.3209141	1344321.50096815	2075868.4419415	2016101.59721888	953408.254130839	1242138.4674621	1727716.97330895	1214321.41967643	695218.223787102	1051294.60509603	740862.463127726	964451.929640891	1381256.72136317	992138.932810517	1260986.21707268	1231925.51485221	2623914.38270385	2779627.8283776
405	0.000885542407812356	2.00590245180041	SCC	UCC	1047	382	4295	1.15145877692952	0.503736696347993	0.423021677168553	0.673858447510672	0.65446355900313	0.361178713506247	1.75906343965958	0.556309922896151	0.665053875656472	1.24891856929793	1.14796260868373	1.336959688824	2.19966215225479	0.899170568041989	1.08408467893722	2.21644731831029	1.17091576729015	1.49477515896584	2.24123773228606	12706606.4325257	8197761.22206559	9143174.26979069	16032661.7012652	11885010.6171981	7809965.88391203	24974798.5689048	6875438.53732807	9863174.91863151	11619437.7290291	17324384.4913621	34867550.0112089	37341643.2701373	8002408.16068994	14072102.5512498	41855639.7178359	14857499.1769396	20164878.1043769	42146163.5758168	3243453.63518878	3917690.65260686	7249157.38894166	6866095.68232896
401	0.0015626745277737	1.77000401040237	SCC	UCC	994	378	4341	1.11275638863527	0.581477678305175	0.503637877444757	0.737990426540919	0.639911436677073	0.367636268585746	1.43028744177947	0.578809210779787	0.918500890309488	1.17090736474695	1.15802190474766	1.37687570056848	2.18301515216688	0.886146099241539	0.925086115725798	1.72993145241019	1.12717431059395	1.25128879119142	1.70456537664862	9590342.05552203	5596176.43978386	6693243.21723612	9708133.60690752	7157148.88620939	4682424.63550331	14470090.5480516	4064641.20949102	8699012.50173199	8507977.73042348	10335072.3666561	22079117.053753	23665989.1151244	4360457.02528331	7395780.66442878	19242031.539195	10191510.9261348	9591366.10112069	16597994.7001257	3749908.56161371	4897670.64988378	9243339.8022556	7201676.57478
393	0.0284075696536905	1.46618715144953	SCC	UCC	904	372	2127	0.947703649269059	0.66092764218705	0.744247359994033	0.717342401775516	0.680800082501013	0.652656883587465	1.02662137442187	0.816358020237414	1.55442338839688	1.08410783172402	1.15384123460041	1.30943080317199	2.76716238475086	0.918172231652676	0.694135281355222	1.44589448303606	1.1343556117642	1.0342164384241	1.16739974380372	1412608.68422612	811020.563459996	1514588.83426206	1243451.710681	791353.719710256	949223.402644922	1108200.68601499	617692.476861628	1889337.13582425	1362359.13019851	1312992.97270119	3215353.642205	3849925.46098323	595344.354691477	576735.717061021	1836494.76847647	1094351.67086716	854159.973347613	1037801.641836	2058447.99532331	2317057.23914766	4613804.47039639	3600102.22425543
1140	3.18154247205271E-05	1.96859410306152	SCC	UCC	1093	380	1442	0.920784260476292	0.77065167885082	0.624962883863933	0.74601928468688	0.786560750856191	0.398227305147516	1.05636917752943	0.594665049041055	0.643895278787456	1.25165303231352	1.22804402578178	1.17300310963246	1.92155957691378	1.0190597941499	1.12667793040787	2.02396185916332	1.35034625859032	1.2826492568238	1.93283371166042	974931.855203328	731519.847091471	999581.11887223	1101632.05621127	794942.445141276	487325.099433001	931759.976515398	437316.095915766	498639.286593525	1117300.8666334	1080986.61861971	2263767.01062797	1703345.08929378	562895.584585499	813925.926617815	2163015.59237578	1064469.06536578	1029596.58611743	2624921.25246156	1041642.00965636	1372674.58677001	2519177.03329437	2405892.6999168
1141	5.18589060534147E-05	2.10019548833081	SCC	UCC	1108	380	1061	1.06619681575104	0.629385365878309	0.506162928845505	0.727201426644076	0.769013673881181	0.355368407228935	1.26836739059585	0.659438323992571	0.758078360383612	1.48235307713137	1.3123886623039	1.46305537998029	2.25631148397837	1.09814954655914	1.15296552866795	2.07294103475885	1.50283489967281	1.35530767504498	2.02998614874968	755750.630561971	780475.767754705	887155.804521146	1250007.28413705	908847.609030903	537915.286166577	1204994.35768274	565976.2764252	827655.120373237	885854.921319498	1509189.06304484	3094133.68787556	2819758.38800347	706091.481554143	973991.148994382	2740258.9171876	1276000.32876898	1269691.09568571	2649730.2654369	1090806.38329248	1152428.15603225	2098250.74111748	2118332.65552388
1169	0.00244054452060516	1.79126103492251	SCC	UCC	930	367	688	0.830795134127805	0.693887152675201	0.734165022316838	0.530550266688752	0.703957230905835	0.394910580862396	0.821124304777404	0.579187617122999	0.901102257229525	1.3363754027848	1.07562821781707	0.912591405014107	2.57489438892035	0.812365857001563	0.702346042282441	1.70626168883318	1.23843553933869	1.00363936685625	0.956719676149163	239555.033929771	153490.556435997	259191.625233895	181769.54199805	196391.439399709	144588.473150708	206923.447528657	86452.6102012447	216499.812664188	324870.021016423	220644.647849943	388751.783302416	708142.084579892	104108.910556907	140058.380036377	545569.548792637	278916.221849545	163520.671306288	186919.633385438	581513.24345121	708416.712068213	1425125.43594418	1130582.01420277
863	0.00756465810846796	1.62061594865458	SCC	UCC	843	1003	1015	0.913631576501598	1.002982087878	0.49847825409594	0.835316091855987	0.61008224517179	0.530416337468073	1.31883577808722	1.5547867003462	0.696245410648355	1.25295130341483	1.25274832573893	1.46332707388508	1.69460887452573	0.880239738691886	1.73655520518711	1.62009286303392	1.16960930499097	0.809417533644738	2.45529209828433	181987.118678972	247107.423124314	147279.792574416	258762.122938677	189500.192421005	160743.162464785	253072.195919278	266006.971656072	163366.488429145	210413.473715667	286216.615716307	521683.49812604	455142.763208851	101998.19646474	385559.620051956	428770.705316483	200582.988077637	151157.931933631	451084.353773213	824346.87634707	782189.279683008	1543681.25542281	1236061.12083022
671	0.0330174207776843	1.20125387722592	UCC	SCC	1247	705	438	0.884385492061847	1.16976295150995	0.914965342409762	1.10105246026193	1.12969197922512	1.40989290748913	1.35634030429026	1.25800808884969	1.30474997640284	1.03700999299504	0.797804915330443	0.970808912186092	1.04963381857795	1.26949426892216	0.914644179505236	0.687145671727572	0.857679223242938	0.947697622346	1.20684011323303	52702.1353186982	91108.1685099527	98616.8846799394	101250.996385535	93049.8055501805	90756.3774027632	71764.3189025724	56610.0565546142	75901.4957570826	52100.1950931452	57622.8266104492	126255.159385625	69893.7574676207	43668.0403174505	53850.4429590943	38628.6403976082	40556.8632854171	46549.6133328128	118723.913667579	343902.103081245	346393.924198441	575649.268740791	616657.025120292
1389	0.423650276003037	1.13659755670996	SCC	UCC	1663	612	1015	0.984105521426514	1.71531448676925	1.23027767258748	0.877521990214918	2.68805987689899	1.12659280257422	0.59351654563894	0.72756163956134	1.07163584791079	1.33335048483655	1.16232129016733	1.08557215463721	1.18805150357457	2.73911494950577	0.704626473142817	2.16566541425755	1.30390626091687	1.14965220063005	1.07790812583194	56633.339269323	409475.514670305	226929.338835005	246089.623777065	737415.215884082	219228.988613235	139307.636322886	182577.692158327	168565.783250158	64691.1140622033	257305.323298336	241610.022188942	213911.924556012	287334.130536507	138170.011066164	368037.396328031	273519.335446546	314905.703670781	235144.613819066	374736.177760969	642488.213688705	752030.251080069	1151420.49790266
1196	0.0253805526815394	1.31823693659062	UCC	SCC	1096	862	1423	1.09680529517358	1.25513264526948	1.38595879751753	1.37795253776588	0.771389841022294	1.00059784519119	1.04938018494317	1.02663156490149	1.93882603604984	1.09760299586552	1.25352640288987	0.840964915557021	0.747554910569257	0.746941553694588	0.695349886163683	0.970756001465631	0.922506204823834	1.16473862605902	0.749668289207127	323494.470004844	364666.824624576	625498.807667978	769023.715171224	266091.896917179	427560.331384649	271446.913639268	220196.309356853	780285.742229529	272930.714537785	337736.89961968	457954.983283632	344378.05096326	155931.464750079	171452.097604001	362257.600930077	213265.651414831	272684.236323881	176747.602635699	1053203.06007789	1105392.05388386	2152444.94938483	1930928.89021964
755	0.364425021460563	1.09685049009702	UCC	SCC	1586	813	1313	1.19196830237628	0.953637292132231	1.24872245905838	1.69313667739295	0.921687734423452	1.19039490753827	1.2994881187648	1.08025621401436	1.58733476977946	1.28689026315028	1.03571085505681	1.11631080599214	0.926584220958029	0.484094453499268	1.59760342066263	0.915628458011322	1.73515309329426	0.826076248826953	1.38775672925591	138387.416237341	200419.197046168	254491.709933969	439197.938854325	158464.402334991	162156.896419697	106235.475003482	135659.476271397	110899.300752156	125963.063749227	201851.981225213	274512.162198206	74100.7691012445	46972.1075250128	196335.381700263	108926.419019672	126775.291747945	113234.725105588	190420.199132251	696455.633460638	569224.252311278	1118266.61664029	1469481.74600458
798	0.0038948682619121	1.42752244703042	UCC	SCC	1223	897	1147	1.04567317197313	1.00924776748446	1.86378141247191	1.30678235272917	1.00053899692986	1.56100256216833	2.06516363270892	1.20421570297792	1.34206530966493	0.859129166448266	0.912643644787353	0.871129504356444	1.05555697787867	0.721121728363631	0.958259816081964	0.848030595030059	1.26874610818122	0.93937392301817	1.21634980828461	283143.54032	319482.657129292	758515.614861773	577838.640770592	365270.78412931	507656.872001249	366191.066313237	198359.82739541	533766.556550253	196127.711674233	267910.121175301	427780.533170428	480548.168793904	119276.13693153	250060.948246794	240850.612600205	201060.875048867	168897.829013512	234476.441543383	948346.963272427	805529.675144915	2044732.93847796	1520333.88547995
114	0.0233716765453844	1.22709598302097	SCC	UCC	1440	114	628	0.851782347084591	0.803110446794086	0.829081461038368	1.08279471241694	1.44000572309941	1.05679470339457	1.12665454601937	1.08289050133046	0.926873391666065	0.99429857527177	1.2736992269453	1.11500187248056	0.928552024221206	1.15102372612104	1.57430209110945	1.46018989816033	1.19004254951655	1.48210411728208	1.37441715614117	85983.0413358773	75928.2798223653	102365.809613045	254509.053047121	201096.570053256	116359.826558282	166907.838940214	134856.386626314	144023.064382932	84619.5653922221	111669.241797884	166112.403877658	165156.401007166	101200.590963455	157148.484742432	140407.839789298	157560.74269514	201466.02605809	258951.671002712	272130.358873421	345225.473686967	595566.570517513	590350.650195404
1158	0.00696165195677623	1.5517151751332	UCC	SCC	724	651	1721	1.55259108697943	1.06105816048902	1.91388961967046	0.840943221169479	1.05028449671152	2.31977988483492	1.49028320426002	1.75936154405056	1.19395018182333	0.629730602984299	1.16478500194838	0.700588754297103	0.781187869761339	0.936160303649697	0.773864751381616	1.63160619097362	1.12590793433615	0.798657068076544	0.896630255517175	1000175.96442491	606651.24847369	1176747.30278209	474047.7546951	496767.52917736	1403390.53741226	612908.461950306	599302.743377957	589301.288632383	342014.036453431	617566.987312224	519754.467843239	441351.099301492	197400.071404732	261633.283594574	862018.707457153	413836.944605284	296952.948546635	230202.545163328	1674323.55567374	1512164.26275124	3473260.05302321	2258845.18889938
1430	0.343877080094523	1.08827073927769	SCC	UCC	1229	276	1762	0.847249951085763	0.926901367334476	1.01539345761374	1.07502997809656	0.753345000263769	0.984510350537322	1.2565151780422	1.17792546040541	1.07889525447306	1.17123280732504	1.02950786329971	1.28290210195233	0.928652789606149	0.735347590156478	1.1115419818283	1.16387192734378	0.950561685882338	1.18240731595713	1.46666438283226	1795301.78623671	1417967.39052645	2151551.81309915	2843762.90162895	1832255.30517936	1562418.17144039	2617979.77573832	1410191.86236624	1616209.38574905	2092372.22000163	1460497.38961903	3280044.3039527	1592389.28360366	727624.219979068	1932411.56573399	1613064.6313201	1770021.01395634	1545125.05552846	2953346.46542565	1216335.57446134	1305032.06086197	2576419.46022365	2636200.20971505
1160	0.0113016527347416	1.39520810372529	UCC	SCC	779	262	2379	1.24898194629878	1.02402759572741	0.769732577920028	1.85500529871254	1.81464211977886	1.58599702857963	1.59628863235656	0.999157103867269	1.39839119264003	1.04284311599696	0.909515390220083	1.10773343439237	1.19136231783853	0.862690087408754	0.880952738767168	1.16519229697834	1.0183428506411	0.771411881373714	0.839195262263036	2777668.47561083	2791084.45975425	2904829.89238242	6209705.91674834	5064063.0020799	4047839.48667412	3597361.91186204	1641299.77006596	2448473.85480395	1955298.34951171	2298845.40929707	5044113.45160599	2387746.33586412	1080245.2129432	1757285.81543538	2597096.57184066	2051003.01523149	1383173.25686125	1221252.93814752	2362712.49853607	2300183.98128623	4926823.46151874	3305586.20441945
1161	0.00921163362565569	1.54321445426098	UCC	SCC	741	261	1135	1.41875206081332	1.35428550997801	1.2462293983965	1.59706512339829	1.2894447814827	2.0097508240328	1.25258673457316	0.707142224198219	1.48304976295102	1.05611392296941	0.942864392436994	1.37249474841285	1.16247874754815	0.724712085883602	0.46734297730736	1.28121748810053	0.825026451059338	0.456822744190587	0.608880669819033	1059691.18121738	942900.024339221	1175922.38913986	1073811.8607353	735297.880924626	1757219.84283852	656282.240337145	263493.921330808	715488.672496677	665048.607938738	608755.708002021	1562644.19694345	641962.408046871	182268.969810046	190492.537473874	978309.615553735	386322.751397377	185800.843162375	179944.193030743	1214104.47443361	1258568.86985648	2203863.72345923	1937328.9917513
1162	0.00295667366558816	1.53205110247912	UCC	SCC	761	261	1261	1.44055514854877	1.38405450906779	1.09860310129785	2.09562314689767	1.76599673038982	1.91671860996965	1.45658779759097	0.914134954135703	1.68931826469739	1.05865645027055	1.02150737026262	1.41867895948878	1.26484278276401	0.853891950769968	0.690485544760549	1.26011684481521	1.02188632396691	0.627232598486653	0.763215561178859	1562256.33272344	1487816.39843514	1546477.19990805	2800398.15118311	2029162.26457281	1998570.7276673	1516670.67431965	647269.437270978	1330871.25033868	967937.373006712	1018300.71217345	2409658.91741344	1140613.87371781	426826.307309432	567104.578639811	1147470.58271928	950948.018885899	484774.244808275	476921.141741079	1459733.53400241	1502692.1833598	2877098.98758632	2245903.55051456
478	0.000523546649512041	1.54890301422494	SCC	UCC	1316	469	656	1.08596332001552	0.889714407483171	0.826830047920944	0.930936587772374	0.844478195278128	0.793433058611599	1.0079608018979	0.957297656285953	0.890136701305582	1.69489008674014	0.939264830520501	1.79749847691297	2.23918918217346	1.1745637170672	1.43887078212593	1.20911764108578	1.0357030636539	1.15235582123014	1.47681203749934	214193.177801265	191951.17086673	133829.091190496	252141.913548799	212221.818281764	143413.521940512	192967.736792117	216654.295857979	168340.258934646	281839.476201784	187917.229020568	351052.082488605	484729.674279761	118998.966670483	258466.977963452	190861.331026433	177204.966531884	284670.877938696	335163.427969071	491050.426432944	451190.560794331	715027.903971558	967060.495173619
790	0.0490669629573204	1.17986861720348	UCC	SCC	1472	882	1243	1.09891838031104	1.1112012407379	1.49020542128857	1.11552866479872	1.03475398442512	1.59379111666513	1.05683707347408	1.08842558689192	1.21549735688179	0.764705935032916	0.996639856617987	0.910609226896974	1.07852730902884	1.52809261147618	1.04242183392397	0.826853485337334	0.957666410691138	1.15747255245948	0.912492907012026	473699.665460034	532081.395838218	762266.772285393	699956.687472331	495016.06351309	678635.638562288	423010.846586781	425352.370595807	524105.715254852	277908.549446857	442549.652449659	562032.773903826	532320.951657394	358659.032456008	356457.17798193	307470.463963006	342576.278926954	493738.448217529	453642.67361186	636610.625724626	598907.940906845	1351693.25511001	1346158.60049465
862	0.0319227176087671	1.30797665522205	UCC	SCC	897	1002	1386	0.768530776436312	1.3630412993666	1.23837548306439	0.983997541928107	0.877015117795164	1.80742967633735	1.24042043148604	1.4492431368248	1.6250609324206	0.759981931944027	1.02423780971469	0.949865399690093	1.28591164322302	0.864020995180458	0.83387173040106	1.05167556941296	0.993150991585688	0.782691878534832	1.09893203174128	221016.431925999	452363.147726736	509426.849447739	351355.981957826	277762.533585893	586963.415922731	312402.856382049	273790.943329661	491659.350755805	184262.251212493	315222.640581109	471476.768655051	445331.401209313	115403.584398416	188776.320297277	298264.10510241	223542.927674048	161400.466201442	229205.648559627	1199644.83753809	1122993.11008205	2252211.8607609	1939309.39017869
1175	0.0239461282487229	1.44471373639661	UCC	SCC	1065	1009	2435	1.10980189265304	1.48247635957532	1.11901055098292	1.32417087523697	0.679394820921419	1.09511904096953	1.84944928044206	1.49616166636459	1.30272366706181	0.798373274052493	0.948695913410852	0.986867587151777	0.316112530352862	1.06091898199155	1.09887633785673	0.978851096441097	1.07158896465687	0.965080925672511	0.587074655251061	1547143.13550197	2498815.78847975	2195011.18837338	2872409.02029367	1108020.85856682	2097854.2388698	2380958.67983595	1515881.84999586	2067360.67495794	938341.295967402	1482900.08832539	2335770.5950918	574226.453571121	860847.325004583	1281020.87360761	1637571.20056338	1232926.63367827	1067300.45227081	633626.599856153	1644097.04944466	1927050.71444423	3365888.31799545	3059552.30889696
1176	0.00979112856944842	1.29328736282963	UCC	SCC	1092	1016	575	0.986220772040524	1.43019073795169	1.29970880434734	1.13306496314097	1.30064890005333	0.955712358359706	1.06783141591085	1.317642259737	1.26408695483997	0.698309616322824	0.959763558718151	1.18112224846244	1.04643062547892	1.28789001683657	0.936438216101913	0.795148760435843	1.05216031041317	0.628741679241406	0.654106189373447	124270.591893281	251977.652646757	286057.043321455	268890.752550788	204123.571847496	185141.351710284	138598.36194571	116034.634199244	215514.027591027	74184.3080113757	156808.903261216	313667.974634279	204214.498459261	114325.075516831	105049.476037518	134522.272501139	122049.748245662	60436.38854052	63031.3794709372	357854.102166369	419706.648453446	689237.224066031	628578.644939281
645	0.0123641246516383	1.37232973524803	SCC	UCC	852	678	1858	0.91229125804103	1.51217791194396	0.679395255039497	0.817420534951829	1.44060132519086	0.717824114340877	0.840021389600097	0.852908644461324	0.826258216252994	1.29023877827275	0.955459139658695	0.925965388537196	1.68675263559623	1.0152382906481	1.65111859993972	1.66938883112713	1.3764294060841	1.41344770483746	1.12765490033806	440065.869495206	843513.911731793	475369.267798507	524400.618076741	718741.526258441	380350.018347916	318393.311305001	398013.217185693	324384.71379251	524715.713574159	494242.258026526	781757.561428807	758007.536611705	243628.058551659	588828.575336509	772489.316960562	466258.865004166	719964.122063663	182334.339678009	1489138.03107853	1581913.44051324	2966663.90788771	2337736.85835518
642	0.0906891321020563	1.29187940154013	SCC	UCC	811	677	1066	0.923057409479465	1.69636753565143	1.06233457800071	0.719816355148477	1.55233251313838	0.659833976464941	0.820117322859047	0.874278043981728	0.877568555564157	1.89922407569709	0.979912727671258	0.986380181260623	1.93604912515338	0.919165571481974	1.22924121875551	1.70567848684254	1.44690408749079	1.26979437815791	0.813010975290093	236468.260432987	433171.691390383	411191.229588315	231167.128643188	317708.670322498	223257.165138349	131863.513477092	189003.788032792	165100.7563887	410194.805788964	232041.630998905	460676.021810418	416928.82255412	110417.975809298	179830.399113633	504008.062583027	207916.028215306	299633.569543964	56695.9053279054	871052.584147864	982009.218514506	1818278.17789195	1339781.63633916
205	0.0130462351279869	1.96986382396221	SCC	UCC	423	185	588	0.342945172568598	0.551734250059049	0.357483135409525	0.525565375280871	0.339721839477285	0.403803378056255	0.225637809998175	0.398307313270859	0.396419310318423	0.354688586210203	0.726727944520455	0.990338020734725	0.839792987118271	0.582728431087401	0.342318056924676	1.38969427053444	0.383108409655014	0.50935025409533	1.63292454789159	64575.6162705688	173069.789002204	191294.456284437	163470.277502904	24404.5876344356	128664.354161405	20617.2598408625	29024.4747815611	107307.596160176	56306.8049618389	211398.341796146	639438.856720084	260210.87622038	67798.4750607701	17577.5966883108	386702.646608079	31285.2999196704	40513.4052184907	63809.2982807313	301404.964984389	300506.303039594	387337.600781763	383274.493385658
208	0.0155766018003006	1.7630344016609	SCC	UCC	510	185	1330	0.492271788140148	0.737381995053647	0.377779045548559	0.863042516502079	0.594697975249867	0.488708488396892	0.664370291242987	0.48920989841702	0.279925260927248	0.460555317476975	0.972887974860385	1.96270560061221	0.846006909613791	0.569813031095924	0.716821826177908	1.77342684564409	0.579350399604949	0.955247872844507	0.933112347475687	173714.157491189	410280.507500653	347675.650302549	354118.167617393	129600.792278558	347556.227415336	162343.522089125	91313.548603908	118207.613777195	137019.340847691	501983.667158031	2179517.28291146	408935.492580205	87456.0902316433	111661.66451814	1101432.91652454	126521.880964227	194622.118537892	131228.205061033	780707.071454733	862021.869141137	1346909.17053296	1182347.39953879
212	0.00570765897016279	2.07425038514268	SCC	UCC	477	186	605	0.351036881352695	0.556449733478142	0.334846500363965	0.490584100207035	0.574857821617566	0.276614776788365	0.439353369616251	0.369753738852852	0.384598628554123	0.552273969532396	0.666052609052069	1.37482217378552	0.79420838852785	0.574505468077343	0.311886063144891	1.70229360082516	0.525001233466708	0.666779810554226	1.53963907349722	45586.0516467738	116302.609596453	189759.945828596	144097.378602454	39208.0904715841	85897.4032592527	34873.4087445567	24613.7449940426	96386.1544947987	60464.9378102954	129095.305953756	940100.007813313	227834.206773293	63121.6644462829	15205.2265620832	461645.605639692	37242.6290383281	48448.8748478252	62093.3742027613	314097.449035314	346977.244813649	536269.097957416	503244.40532255
1242	0.0318417313792869	1.70562950415153	SCC	UCC	793	186	1334	1.39706347146909	1.2681506317974	0.597519154361855	1.52707146658892	1.19262978987293	0.802309287712685	2.0808542131803	0.680629308958286	0.844178056543503	1.3152358136275	1.96050121188093	5.51952663054219	1.64705691272513	1.54657715724111	1.46429912589926	2.51407638615221	1.06486705900161	1.53628074872756	1.12289226203573	2094358.36787033	1679990.27367219	1015095.44768383	3740266.68564932	4492200.20209378	838518.14546331	4626012.1264308	1735384.10377551	774183.72904653	1662295.73605169	2408471.08394996	11314246.2367307	1729004.50012563	1416956.3180352	3942438.55640211	2294661.84881438	2115729.17204409	4275547.03506608	2046359.20308128	1448104.56826259	1690310.09927152	3088840.95948084	2623846.53935639
89	0.000267235666111976	1.62087541757654	SCC	UCC	913	100	728	0.672854583655521	0.657216599845346	0.834039071138033	0.805414005361781	0.960859558928196	0.825082838535519	1.73805902078412	0.806235020428967	0.691508997719565	1.48895081203659	1.39287316289776	1.33865852977671	1.32991009023649	1.83734101908129	1.62295995472527	1.61285266350209	0.906690384806653	1.49500733608154	1.36681449809372	177047.279021152	169816.704077137	218297.291136074	297826.743884493	329919.290406614	315269.071382581	401247.535089577	219680.796022331	144085.907707068	330307.319942812	333750.442756839	422766.440180686	317192.923263453	254141.711878898	398324.737871564	538205.448581351	187070.986514869	444641.393294516	427358.465517326	660653.271441275	1155936.22822897	1965798.93815568	1368683.30977572
1152	0.00137423754169752	1.26962207766135	SCC	UCC	1113	287	2117	0.816715946416255	1.04670787026102	1.05932081403897	1.20842613491396	1.07776963268613	1.0142212089581	1.5842998285901	1.01891743315108	0.974632823424062	1.38584241783317	1.29139355234356	1.23610276877102	1.44964882190611	1.36384086031549	1.35430404633027	1.6062607474058	1.16813844349096	1.56967691947936	1.40099234227804	3208029.58521005	4073397.76138483	5140586.10982883	10248578.4154365	7755733.52108484	3564556.69827834	9068910.39588261	4276558.96256813	3635786.7036921	4589347.94700079	4660455.23633552	7237831.30912024	6190100.60650591	4326621.26763768	6966181.61075834	4930131.08032359	5976014.20897703	7191208.41167425	8553031.30252007	1496515.17431903	2164117.2672496	4188430.7051367	3584860.91400966
319	0.0180511059617468	1.18107057006965	SCC	UCC	1065	286	2851	0.861702496438734	1.09346047648949	1.1038712925192	1.27158841286696	0.906381391603531	1.06915023245369	1.45212683042995	0.974382601351804	1.02096583396688	1.14792728474335	1.32160702750744	1.44755476372805	1.46825852311553	1.21260333690827	1.20594465859815	1.557516556716	1.13253036662284	1.22139299313618	1.08435874922189	3156231.97474032	4870911.35529784	6049064.80357883	8695094.26204056	5495689.85750424	4250254.01252909	7048981.88758208	3506787.84158054	4310204.33646463	3544832.74360182	5459437.16479187	9571357.67262931	7095233.91943501	3101616.90902745	5226612.39245806	5407274.33858459	4913277.22546193	4798124.66270227	5105472.10170097	2069138.40722442	2654837.90015445	4839122.17874426	4329591.34724529
1261	0.00688166751342201	1.40082733282656	UCC	SCC	1413	934	672	1.59387621198495	0.900100546709476	2.03018595802027	1.49934549465936	1.02805561338276	1.22530436576219	1.18784291690635	1.05885636293358	1.32134366266874	0.931934887299329	0.880473573969325	1.25682162461644	0.927927049793364	1.41268495074798	0.731462361531722	0.816526629075737	0.893942790045934	0.701831802272347	0.841565356811897	161276.374598416	126485.284590716	253970.129657839	321417.196330056	132540.442575242	203891.414906281	77873.9795897347	89936.9615254535	205781.293795502	79500.8073624283	114737.055156219	189709.557217541	165417.509984308	113280.295215045	67407.0734000421	118657.41760049	52377.245045912	65068.4311318142	88254.4968412766	459647.513652205	393195.122525605	959780.008730438	825388.532056248
1289	0.213632488377546	1.16576945456268	UCC	SCC	1664	923	1988	1.18726807921383	0.929139870680489	1.49087191875605	1.34023310831238	0.693626385874868	0.853572399797424	1.16536805913554	1.18911610817291	1.5597865495233	0.962149947223109	0.844479290103372	1.09409783017934	0.921560899025477	1.5657505822787	0.782580286104304	1.07279268932626	0.823154874189919	0.679967841175282	1.17441200154884	500417.418576024	915016.127804105	1661475.65464854	1602632.42367395	749548.703875826	951973.556009261	970197.65565157	807543.624332292	955855.777956861	341897.710823466	771214.261691086	1471223.14628715	646440.824364452	700354.346840243	604484.035823406	1044888.39808778	612460.709747569	504041.430494091	921109.574161854	1082097.53075737	1141069.12615357	2149204.33384184	2852415.33539999
477	0.828399846527354	1.06472591818346	UCC	SCC	800	467	1186	0.800061456056291	1.24663963540458	1.09960442379508	1.91484111471785	0.773981203903378	0.681631661519466	1.3045839354595	1.15617032257769	2.07733295126326	1.16014102364285	1.16723710158665	1.05746076142267	0.83283915278672	1.0534316351415	1.59573629120317	0.971082876388071	0.718092010043899	1.04981929785395	1.93061519063961	1087381.71223467	1908817.91253392	2048187.03293254	3967542.18780883	1384695.25367229	1162917.02929911	1563666.91558855	1184937.32601903	3567450.99114147	1329349.77527486	1657376.02098705	2376654.98220695	1637157.93027015	816463.604190753	2040640.92482221	1446854.47548355	769222.332458719	1174422.18389132	2213255.17490269	1567031.37876521	2007377.57671282	3432506.93581994	3813865.06607897
716	0.0232951711135675	1.34651641296769	SCC	UCC	1261	758	2007	0.983903299332526	0.902050968506291	0.710304976921056	0.86634511106332	1.2502499717674	0.910439952319001	1.0928881927458	1.05529282124045	0.94585692458694	1.67646862053491	0.844752812822194	1.70340118048712	1.5883334292534	1.64937360147414	0.942793410845519	1.36524245654348	0.960154255272574	0.891689223678536	1.42004757517606	1046642.92866788	939903.010019099	1044634.25371917	1551493.26928791	1735114.73173581	1149424.7276531	1198367.2256187	993378.122357422	1026080.0351089	1503527.45026679	816244.008277212	3022769.93064145	1972309.21208531	1104891.59587252	935253.974994599	1505249.85799961	940924.482366383	916202.045439161	1793767.4420517	1208804.6817749	1076230.98363378	1937498.12901571	2158296.87543136
1168	0.00113556125608083	1.47945728202763	SCC	UCC	260	805	929	0.499087062607253	1.32939682528618	0.817915729585872	0.798123674730922	0.613689140899406	1.01202666671592	0.545687877681438	0.653226427013348	0.612578076740502	1.26355512001894	0.944700707866616	1.01559922500034	1.27148189424776	1.15236689981607	1.22364634831718	1.2985423555714	0.993139763902854	0.886544733622956	1.26289823264712	52424.1729369115	158219.560611768	89338.666079749	69542.2413674275	43173.8941019643	123676.219098338	36750.7674461798	38269.9522752071	37229.1228676579	111897.213887525	104264.91032894	133851.11985375	88452.2880135136	37558.7326851531	61533.3248698257	138586.186523888	59776.7151707588	56693.1985894393	71423.4174296966	359369.432473537	322624.483296135	447019.972441144	399393.597549148
541	0.157116909070821	1.39764036974994	SCC	UCC	1137	525	2492	1.27513189657941	1.62417966200218	0.581781742683251	0.418964342173828	1.34121365425433	0.417247098764362	1.68884142080774	0.506554901123574	0.320938788462293	0.511951237856943	1.63087367044565	0.504597464802404	0.740115776455475	2.39879752821108	1.4574078685142	1.27817235326551	0.916528360714861	1.72240965026622	1.53415195387515	5501726.29149626	9480016.0949664	3813638.20931486	3193408.98102324	8024770.48501191	2274017.98466038	6975560.17459319	2168092.85291894	1445283.70296537	1862268.40225593	8827418.66181333	3991105.52797853	3815119.05820152	6839317.05366345	6233004.5554798	6083584.85236537	3383262.49589198	8046813.5363428	6677667.74075598	2365110.8650308	2180349.20656599	4325429.0805602	3720755.52403173
1268	0.195821116340881	1.24631900992645	SCC	UCC	1083	524	969	1.13447179424125	1.65128104434678	0.728738609420439	0.520494425371401	1.40116357836618	0.568038225698395	1.93813032339274	0.591339540904186	0.45598709356546	0.647875840914573	1.55522083505029	0.732026369448773	0.805197420666617	2.23866612039097	1.4424493028299	1.26678134155525	1.03318913077176	1.31231375945003	1.41512988055096	1588450.87885187	3342450.72377859	1568048.31818877	1234627.91283634	2362966.91218376	933129.639173406	2533328.03001076	705381.590477673	715374.508969783	764789.079572843	2919271.45122957	1900566.77145481	1445975.12656905	1986328.16036692	1738805.63568825	1817337.80403842	1206946.02725101	1708681.09814532	1882255.0730625	1124261.16691128	1085735.99275513	1718740.54206565	1727416.05700535
1154	0.00698456477543441	1.32915932832518	UCC	SCC	895	601	2051	1.16596954327917	1.33632650107815	1.54727972251753	1.08022488106603	1.0077798588475	1.55131448370981	0.925914780163616	1.1014382306466	1.71207742376286	0.859593581477975	1.08241782830644	0.726740969402386	1.10749304778827	1.12677096209833	1.02180747052168	0.697082351943677	1.12101274082542	0.88879203591587	0.921800837266652	1290400.30823964	1617095.62071193	2751366.54685343	1893333.29949562	1234956.97997433	2067116.34981286	999425.823184167	896858.395841118	2196157.26489701	802047.744468992	1214664.81965927	1559293.99783076	1626142.42869209	738737.605256649	895028.590694125	811182.818517747	1081408.22229312	789950.753148731	793783.180901844	1801533.5470721	1902037.56452962	3510667.41136741	2865350.24117795
1457	0.81385336022568	1.04105633295826	SCC	UCC	996	481	1201	1.47799960036516	1.55757285404271	1.08102913705112	0.786552237515521	1.5063828968651	0.861065488802468	0.990858605410169	0.867993072310754	0.625349398713404	0.713051134464272	0.753405396307868	0.832115462032677	1.7029859422839	1.49366515588947	0.879000372331492	1.38704493654989	1.38234182020644	0.777197511050402	1.36285864992484	2674567.45253068	2935065.40643537	2471892.02108419	1673896.04983944	2948954.89171116	1609992.83249082	1595168.75004514	963641.671745678	851028.093907311	1087851.76258927	1316547.51358245	2295854.87884136	2652832.07835388	1189038.2553405	1229995.41562545	2264893.94884426	1988886.33307412	941817.695838439	1896674.49045878	1416426.38512309	2221009.58186921	2886605.88317517	2814891.76826501
472	0.297776565209809	1.15957686384975	SCC	UCC	413	446	872	0.414228379019206	1.16628833798072	0.686412017423462	0.516727547283483	1.52179272268011	0.913779889754698	0.587951566226366	0.952471314311077	0.890712420769705	1.39229471195898	0.600795320659287	0.743422593473936	1.40839526710455	1.11057245385309	0.857624764241643	0.909752167540531	0.876814821433461	1.31701459848748	0.640185880210347	50503.8298807814	90549.9885307068	105075.066496541	47054.355385457	119364.01215548	101753.907479742	30971.3187233127	34948.8069959576	54167.6766702243	143115.095159278	43256.1043820782	137315.415598495	98040.3366503816	37829.1666835373	48083.59147049	88471.2532744242	41278.6606209804	52748.1425381669	38986.1156346218	470917.529511185	471114.907323073	707008.741268923	631953.879910066
758	0.000490492069178727	1.64765611572652	SCC	UCC	917	824	1370	0.840551027545121	0.904949890514848	0.716830199144484	1.02045920591046	1.45351565591621	1.02239139565808	0.708759559798633	0.964266301980523	0.769663809713865	1.64686140873206	1.01408820636724	1.56364819734341	2.4859691750881	1.01517932481965	1.33691176855685	1.47712976943669	1.44239703189174	1.48271893606734	1.91575923417217	260151.640328608	350627.452061792	358352.686795927	606490.051369889	639681.07971826	428737.801245444	274421.186317569	334549.288432345	249113.110902293	429723.737035735	364364.04304206	943196.466371411	921019.436411038	225690.075384753	420560.246202908	540957.096124659	499117.844003458	561510.76448079	530947.92267251	1127787.93965341	1053928.5157213	1967201.42888585	1846855.02110506
101	0.00947736335937099	1.30551569432329	SCC	UCC	1087	110	660	0.879836361202514	1.0693958382816	0.803193728582852	0.91027100282509	1.07010183608913	0.987004811964418	1.43941562561224	0.824490474311569	0.891582628211107	1.39843418386735	1.03492431857987	1.70488965785864	0.850980211163524	1.60710248319383	1.17448056515323	1.20316790192606	1.3663076466861	1.12711870672633	1.40685365662327	209407.687035297	304517.80630817	311345.962477395	444772.86896686	425776.17234603	231806.553455943	407263.535486957	253103.614379787	245237.802524823	280609.617077982	273288.395884526	797421.517631787	267930.908011191	293733.050360024	334028.681472812	246775.623542373	345491.511904261	377675.222767517	555627.338293572	517316.646494878	755803.123624975	1401877.56665635	955197.993522666
98	0.0135784839161912	1.17543543386891	SCC	UCC	1053	109	633	1.01822510842289	0.88535014272185	0.993136819580913	0.943733094838993	1.14427565487734	1.05351656326817	1.16007849872798	1.02993280028605	1.05484679451466	1.28146924260771	0.962947731556747	1.33812176187273	0.98808227178867	1.55665191033967	1.18007611790469	1.2585119626399	1.09790692158183	1.12199407227478	1.33832618513861	199889.184270008	236603.155962034	329813.052045308	352713.384510291	423926.66285827	310533.525761153	318768.641273918	225523.418538724	256702.368799679	212091.608768527	238641.836476476	536195.461580903	275239.736217396	217623.568822956	312501.262271309	323961.987854991	269620.745821239	268169.54232058	453013.357023353	559087.015522765	917750.99896617	1550001.46464034	1131533.13703214
976	0.0199537292528945	1.45435335848135	SCC	UCC	1505	1195	2802	0.741524747339384	0.675754914634931	0.507556487035375	0.919252764596158	1.0894938504782	0.723632376987182	1.77159236879482	0.758541524289943	0.833549709873542	1.41805776811684	0.896328397568546	1.58933218141687	2.1626398007168	0.975899356735699	1.14659986098507	1.48410037807726	0.785428822923326	1.00627612662052	1.4966940028593	554809.955852061	699645.248094003	502799.13109324	1027116.56392026	1166853.84843573	1001261.45242099	1146408.61658758	524749.746335787	735637.940728449	894504.079059033	860585.904208487	1899737.33445867	2184712.75196634	407879.129759699	877779.117770311	1793338.8756091	454236.516044442	759847.04402686	1878282.27113162	977623.297775976	932199.358526005	1918688.21902637	1901743.12545444
973	0.0314769540226469	1.43944678386438	SCC	UCC	1254	1192	1004	0.461775101577689	0.935366329088354	0.712437442143422	1.14134926807187	1.06366557025716	0.78889920170818	1.27437672340205	0.611658863269502	0.888633324589286	1.10777347488064	1.03953894960738	1.77214205600587	2.20146990987926	0.927519732230952	1.00894502070882	1.72315467667064	0.906407777164099	0.819969642992558	1.09329509372053	55088.442322517	101319.727178403	92561.2340065622	168095.270801805	120638.483416273	102126.021047295	126142.519538567	55231.559422069	103756.886889388	111416.817160222	104421.864161727	277811.153220473	294228.425550127	51097.7470549552	81795.6012079338	194808.875226241	80183.8422398454	80818.7144306779	190282.913270642	435667.21477553	423442.086052604	739929.321415677	708439.486097993
831	0.0424064959145722	1.23633345550469	UCC	SCC	1289	929	1201	1.38630104641988	1.08982052725516	1.45665187402112	1.52180631271743	0.918478483213628	0.8412335635456	1.15663299782594	1.44240492095374	1.14642609235585	0.779777311616231	1.21009850752023	0.723665799355645	0.825161036550443	1.0402734095316	1.18315532295396	0.99988784673834	0.99908735394288	1.31415118759253	0.774436423257077	576022.007063868	305305.51486402	544843.125607046	654927.701573613	293330.915556567	288821.959329371	249757.008752356	297059.226141429	397282.590940444	273163.032743787	314368.329434022	326604.750161564	327317.874450376	167464.64784276	270092.356108843	299801.974317776	192808.038710378	295418.244787233	171031.59672939	981695.467573376	765775.638349097	1716635.4551274	1502067.74366908
99	0.0183334398328155	1.23166092603555	SCC	UCC	1138	109	2430	0.732448568639795	1.23748981793828	0.976767800757258	0.789372551541205	1.26139743751385	1.13722197224268	1.02218678088862	0.883883113564818	0.968493026997366	1.21623182462661	1.05778505043057	0.978984988080083	1.0484257241267	1.66967867510152	1.21184226470422	1.17322027228903	1.40207912786889	1.13085068172624	1.44018453824111	835103.067425156	1467891.69736125	1400509.82851188	1199034.17292469	1563243.56165903	929679.392930821	896248.29265085	824810.561515653	835809.605656156	1169093.14335055	1163558.44121251	1693712.15199933	1035681.13345735	948689.523076378	1073501.0652752	837600.835571542	1098677.35718083	1151862.85190271	1521778.264169	1493077.92381596	2232134.50458788	4066775.2066004	3437036.5113316
33	0.0690681131152591	1.23751976021616	UCC	SCC	1462	62	879	0.948958005369279	1.40723724676058	1.6883299574632	0.909559743028273	0.953239629969188	1.71652185424614	0.899702568795122	1.07327772173883	1.57148953589351	0.964088315404735	1.12837317981761	0.9837529181175	0.884624259256413	0.953677557159329	1.02254514401078	1.01232918017246	1.09890538975496	0.841707461908015	1.1375053998723	179899.009691343	152273.172305591	218192.62216101	158595.285546679	147720.583940493	124081.338976872	95807.7378333604	111108.920694428	147702.88660828	154087.853045875	113226.276446479	153404.292975169	95173.0245789379	62201.7021608779	113266.921623309	63907.0058371008	104583.096866767	95111.7391853794	116971.840012235	332561.170832785	471747.227148161	832558.911995116	869238.821634276
90	0.00147651986766495	1.25329233872584	SCC	UCC	1020	100	2012	0.699138240623573	1.03403646880895	1.16239404435097	1.05352594961853	1.07609673491419	0.834366522788747	1.12134013033166	1.00835926258727	1.0201495147029	1.35272012478222	1.14939574915692	1.54771553840004	1.22801572878668	1.16501733651644	1.11473884542905	1.32936747058802	1.28349322166021	1.2645233977501	1.11103548141841	576433.053947295	742832.319201319	1146376.44165401	1168926.76663388	1267966.40812606	780082.627875533	823252.972452411	575619.306157179	594274.531430049	940293.807716901	765707.530053197	1841763.08511672	818850.7616416	483521.865496612	938882.512664957	1085421.36067866	842149.297853735	787921.698973516	1237565.63431198	1835248.7993122	3333152.77007941	5228075.25757314	3145407.83854047
55	0.0648804683298216	1.20694563221831	SCC	UCC	1040	70	461	0.769579328768007	1.36126312938204	1.09491132071887	1.01083280423197	1.37705444184063	1.19864549484889	0.902187951499617	0.756093443063938	1.12323814450603	1.09451501072556	1.17123277947811	0.971533288064081	1.0540902777569	1.97096494274954	1.34854314811698	1.31562576586434	1.35577338622927	1.41943502156017	1.16406673400018	108645.335631015	123477.213946378	128588.427829518	103422.847738609	104693.75184833	187060.237236341	37562.6420174922	34737.4746106663	87968.0743679613	130271.441875734	98520.4428402821	137673.188521101	94494.9471618434	75432.3656548871	73285.1836236126	179305.113239909	50448.2123881281	71182.6936864963	70040.0711072827	361960.889316105	746245.587329548	1127291.48867395	698695.811163995
62	0.834689934396259	1.04150342629137	UCC	SCC	934	74	570	1.05931648155493	0.825609179399438	0.81213708477021	0.913143277384732	0.988369524754519	1.41643345652015	0.998488936398535	1.0974928879116	1.91215081478414	1.10090974951368	0.743235875477433	0.9689336515653	0.996102237125479	1.3837101317789	0.972662466065878	1.32151373246393	1.03560944548773	1.34045552486503	0.829893984392817	142567.359322126	127834.453045797	160092.134713272	136949.531750798	177363.433706443	221597.723948437	150460.747037132	113190.801405784	219005.845549538	124915.376094281	106718.193678319	230464.18168544	130591.531901565	77626.2149363842	124763.795946123	180555.357830494	139468.306789866	150903.030277157	96094.0117549415	556946.927139836	953484.902638408	1640196.08676339	1009865.40558615
32	0.0925503429837786	1.28026370967246	UCC	SCC	1437	62	235	0.818393917192899	1.85828018560508	1.93089139308839	0.969055629215213	1.09619916794783	1.7389895422708	0.962529028938172	1.71339348836133	1.5251418838791	1.1905954567157	1.45107423184589	1.22407975740285	0.927970549733771	1.1301896567737	1.23884079257046	0.933235177101396	1.07519102586857	0.963670243337425	0.811573444821706	19539.9820760184	32074.5254030052	41182.9683622445	37487.6001505676	20237.7782932044	28458.8729198123	18378.0957353758	21968.1055801594	42258.8006581035	23966.0132517387	23226.1415931729	31502.0096684496	29431.9237558169	16354.2985920004	16348.2226394965	13337.7142098425	18347.2877806084	13486.5254280489	21803.446545495	109330.158484661	134776.28517555	238064.060077688	210062.122605691
85	0.000283113572789651	1.4189343725414	SCC	UCC	957	96	1122	0.925142272080377	0.864491017548293	1.00635505121325	1.02950424302649	1.07909780739014	0.855240709323724	0.892493840110728	1.06648520885782	1.15116303784465	1.5777058636727	1.56065495003301	1.94539076262805	1.40929176434716	1.23121761232746	1.18240844759314	1.60851234484198	0.992628746389992	1.30821068324899	1.16832309060207	315091.22279269	242107.49000278	268108.9349331	445047.404716373	438034.52108025	284894.326744208	331258.046898094	282543.015270989	207172.558274961	453026.519522607	405315.330666901	625367.994447894	290317.919746763	199092.369445843	343081.051388463	467939.185793348	329266.560154324	378306.28982178	340484.561272927	1052083.14153682	1929930.58204839	3144433.07763622	1947484.52182527
88	0.00108542252288613	1.42333168039271	SCC	UCC	890	100	1073	0.609302884939509	0.885006499046158	0.662621050324425	0.889012824427702	0.691607075730298	0.922246469701448	1.41738779555486	0.771421080203918	0.798245074221435	1.16095255791806	1.16260678968229	1.29673000875053	1.4272408563155	0.881010228835618	1.07538983628887	1.39613515873857	1.130595229237	1.48230758836174	1.080370561001	218549.64336059	248599.153682219	269131.024701357	363186.480511119	264149.009387932	377799.185144499	389817.342546797	163531.380047425	181056.547703624	351076.003882671	302847.809865057	635501.884281741	370555.099396274	134630.74917398	293587.23343735	499471.900175446	277894.009560942	342992.057090249	281509.065369097	1049399.45422659	1781366.33409255	3142782.08682849	1980283.86186395
66	0.220129126668248	1.18398535869242	SCC	UCC	591	77	617	0.575238433730749	0.53367746246184	0.820257199063358	0.9372841845551	0.850582346283577	0.911122516118015	0.850171604739467	1.43148170076317	1.10259507758342	1.38479072635298	1.06711536198004	1.12741962059971	1.11315309762232	0.7841888761612	0.566795844532349	1.30304208604826	1.43962072821855	0.815777814277896	0.938736677303027	41682.5039557451	28912.0681933444	76372.443219859	68387.6066103084	64768.9691684752	143002.818891463	33354.5784838538	58283.5027976054	126410.016007755	84597.9535353483	53610.5256329867	126660.4326124	146082.392541667	21402.6947401147	30850.2692178129	178605.917167045	50477.3469936725	36254.9963587061	27672.7451128312	349027.679170302	521297.701080385	775465.199609062	599524.96050793
64	0.0105075274732216	1.34485863507387	SCC	UCC	760	75	200	0.759609361308302	0.787325696950026	0.702193443631999	0.843931289323471	0.861369728258113	1.378441978286	0.764117460999809	0.807641806801358	1.07256000413327	1.57089602215449	1.02031440516523	1.17529958277288	0.894621964106647	0.89262475079223	0.94999712660767	1.63639526245565	1.10629077038558	1.14103654044595	1.53273900872732	39667.4437270535	33107.5598023998	31993.705478714	29115.6299953608	29378.9003072033	37401.2542644774	18164.8866153726	20034.7155365618	22741.6713582465	69160.9821350694	39787.363401097	64613.7726469128	21712.9021168509	11519.3955584937	23160.6051517119	38775.3271396408	23503.9808958766	30895.8446593045	22881.5291906841	179238.22856333	264535.581510474	473246.964458646	288061.036282406
86	0.00430627806583606	1.62865939909364	SCC	UCC	995	96	353	0.932955788505578	0.584860802739236	0.309898083610961	0.720533577344292	1.1329796631853	1.41641416739879	1.17622335170152	0.627763895826826	0.543038833147304	1.2109681984414	1.197173180116	1.94437033207369	1.16943012946014	1.00344440066197	0.999534633287977	1.92098589338101	1.22422091663261	1.41218598231849	1.38971830868448	117279.920747388	31722.260024586	23863.0796776998	82481.1722920184	177327.129034536	104254.261124919	130508.059886288	61571.8324383149	33159.8729967327	128340.918857465	60215.317424369	180657.223531723	81739.8406818395	42967.0541029586	111823.374940447	123480.195691831	121396.705429335	151186.764150231	123329.386359564	347369.838380906	637655.085662249	1056356.05472786	617973.919661737
105	0.00477072080330088	1.29330570209092	SCC	UCC	1072	111	617	0.784844621966812	0.901498351582578	1.02978678159987	0.954846346089642	1.03159977705822	1.06184276108827	1.1393357715981	0.980294954104941	0.813777885995447	1.57789386575064	0.985228242777738	1.47464259459144	0.877346190775121	1.47334724233843	1.15646653368196	1.16217654836001	1.12895668225509	1.17196128569244	1.49081368003109	158874.11527969	269124.971590417	368086.467625073	429592.446424382	450511.236357546	274212.828366584	384161.268560022	295164.205964913	213737.338073887	269288.031831149	272749.717512482	636001.379198218	263768.569541856	247953.318186575	361001.609040271	262101.342820331	340203.432480537	385173.429274312	500566.227908217	490243.182810833	732383.677517997	1316277.97087123	923349.249117657
93	0.00232131566727101	1.48444393130569	SCC	UCC	934	101	727	0.83473002633088	0.712863268928034	0.963090913106888	0.647167664486335	0.981673903977025	0.585631679679868	1.57213669936543	0.787512532897167	1.23101159788502	1.51337341951789	1.28340900336243	1.32364492794662	1.13898258736046	1.2861438439869	1.35712161510542	1.78391528726776	0.890701422080434	1.5286753917685	1.60999471212398	214613.062605287	195333.694675427	303531.791445511	200630.068269102	376568.116301903	155868.3518674	408323.141555231	219538.663974477	262273.106493378	328039.411424584	326117.725744758	503358.196073066	277770.574635807	149145.590690759	372114.632321944	414645.722408325	206749.945078429	465162.770949281	383820.870929012	678907.264909574	1154359.913753	1963463.74529149	1467194.32104731
87	0.00656998060424197	1.3178279450851	SCC	UCC	874	100	522	0.584566027197961	0.914575224861967	0.8437584349788	0.907807567728358	1.02853937405539	0.925942598623818	1.21094023399502	0.670257828787544	0.933273806267488	1.15564568861116	1.22206583024899	1.22087651668629	1.14064205610182	1.09990365251407	1.06671744697073	1.64967026875787	0.795707919704861	1.26405840954789	1.12752721427264	108705.70005034	149097.03627461	152283.943936746	222328.190209467	214193.094793896	145942.809064281	167760.62389279	71038.2115407919	151060.949859257	181181.251139591	184749.203961247	265874.369807831	211334.330059022	100762.06102986	158787.24834487	227072.930485213	98519.1311377203	146235.696402278	101879.317491111	457314.651327334	755092.98082549	1387339.4609589	902484.513088586
92	0.0482402788413069	1.25065575313595	SCC	UCC	852	101	438	0.51777560601693	0.61640825703789	0.75911318942868	1.23148917913033	1.19832552453108	0.765992001674602	1.06673908486393	0.974933386756633	0.875564879453814	1.32812158350724	1.09485008879757	1.21092413442742	1.03384302204145	1.35786283169559	0.951170392002604	1.31058319371376	0.708912242982847	1.16977770951091	0.95970654510615	44140.9167176055	49030.9237390577	117530.596619049	104976.957897045	95488.2081828837	125486.060753995	76682.8015000192	60403.1624055525	95540.0545102909	95456.9168761466	80759.6972452585	226219.523547889	129130.635865447	43297.3132638691	54176.9981057357	187501.793667182	45544.066896466	79108.692513638	62960.3839858133	381385.272687763	642753.308974998	1061663.66223268	761833.745076171
100	0.00960218654372746	1.27307784265659	UCC	SCC	1203	109	1094	1.38416262617397	1.35363483822336	0.976645897872111	1.49191038696487	0.914957129140566	1.28793006871264	1.08337200543728	1.27096642595988	1.13931877689664	0.883606834702562	1.35226595965121	0.810505652507425	0.744064913031168	0.977185078250669	1.25359456768376	0.754862436811722	0.819629422325099	0.972186087037556	0.947881098275873	505632.928145564	325416.927059381	356502.141800022	571512.622900554	325348.668814719	249142.937321238	340748.939529323	263917.930354939	316070.556366166	272130.42651336	301466.548505924	356984.866715009	236280.101304471	140023.709899317	318630.298645966	127524.518743506	230395.510732357	220353.702278792	286867.648497169	558628.008639661	846883.491654419	1606790.58537121	1344453.01184588
107	0.0129020248775553	1.21424622185743	UCC	SCC	1273	112	807	1.30869935336162	1.1696610311345	1.11372053114889	1.20664337813972	0.968918140082028	0.978657825884005	1.15184752750452	0.913533606802912	1.35764496489029	0.798435770956649	1.20061656587888	0.868393701440282	0.928877943858417	0.790075634269101	1.13755897666085	0.943524630243398	0.922573590243141	1.03036513296625	0.685146649495063	237527.717297603	175410.950037397	197216.636384584	331083.126616945	188461.822569281	88006.0376037488	193354.179781723	111437.547159934	232176.906568924	122175.520765188	166970.36923461	185546.484907248	181831.447024658	81090.2139734691	158158.268675422	74097.6469767259	138407.35125241	137193.741826422	64364.9574673134	372092.251069501	433466.737548406	904219.758672226	760054.675867237
123	0.0187310198663249	1.31659660477612	UCC	SCC	1568	128	781	1.04890688188859	1.40542181156368	1.7912303572725	1.03895411035088	0.952493734318856	1.8610861346877	1.18519155946801	0.904677904807675	1.45579409633997	0.877870123704185	1.14072887592694	0.764796629356584	0.862204541765161	1.09132067245141	1.07479998794813	0.877111360569935	1.02433389803436	0.928712758094698	1.18459896324521	209291.617366021	217880.97611421	294664.546686965	210921.452286995	203656.953433936	96610.6027881086	157526.139569353	129651.598534228	78475.4031905182	147677.718520507	163996.075251465	151806.775252754	53201.202042862	82874.0252427272	164265.533511719	39763.3197196165	121676.075583348	145278.529566024	124520.502560476	288923.383240505	348864.134948938	655088.665418607	620609.310565463
124	0.00278617414129789	1.30976057235806	UCC	SCC	1587	129	620	1.08297611997086	1.41032857105313	1.58744369048534	1.21753412733093	1.10127543043314	0.911154170398189	1.12801451046482	1.27748367096502	1.19097626911256	0.901440572652527	1.09180457077634	0.889751053919931	0.642355727016642	1.14802454857544	1.09237288957861	0.750349221215441	0.932837271750911	0.928415811436409	0.875557936392957	95433.3189663084	159410.677045527	124823.926477936	134218.635651754	140156.861272565	47759.3126115272	77763.3493124621	96042.4750810739	42763.9179552367	66971.1959765461	114440.673965069	84418.3319641243	26401.4340458543	47339.5925183239	99373.5962151551	34347.8230664178	57473.2465554844	76188.0127400444	51937.5351970344	261856.910010249	334688.924950626	602253.49323724	519525.03764142
133	0.0297561907515065	1.36578431980812	SCC	UCC	779	132	1067	0.844908034023503	0.962875808806511	0.603073340292448	1.51741839628139	0.971124707252206	1.2391001137944	1.12811899294924	0.953423774323731	0.83107413262096	1.1064463741231	0.912148822269034	1.74762124714538	0.955846455964821	2.38383550213999	1.49381054445717	1.17364847130457	1.19322095404732	1.48640427596472	1.28243300319979	344743.941516742	248782.67976599	263945.821619699	402973.407756821	272658.566792466	529370.437362031	191545.504816066	173379.616896753	177542.159124122	380616.296203827	218551.586803885	922912.911905593	233736.966457429	236803.976216056	299792.901298952	437885.844350237	181066.244360374	295042.880521052	745262.127906075	1052244.28841715	1347618.58251842	2416290.67011192	1794556.54450255
183	0.456268287111903	1.07179654071035	UCC	SCC	1202	153	745	1.49810181978694	0.978292103671152	1.30021930075421	1.62989485114787	0.999872476253118	1.15167641037367	1.34759471949046	1.12286116877404	1.7205514106819	1.16951640535638	1.9321365567449	0.901126784882971	1.30940333308607	1.27927650783095	0.933029660144894	0.803171553174538	0.897133129360797	1.39147350973858	1.5637642631126	257064.604118801	84835.8535614065	223190.11826562	168834.863029444	118797.089091305	108216.951408833	175870.695720923	57369.3858136749	127493.819245477	169190.928678069	155377.131608986	186643.554793413	111063.781478157	49568.8257303307	79238.8776951243	65908.6965487578	104638.292593555	77600.6236856942	158641.982856495	390722.849583552	576716.820185129	1086439.21665248	951695.533694565
190	0.332499751341919	1.26690953667204	UCC	SCC	1273	159	327	2.08229261866413	0.958945707275025	1.16889711242879	0.778225494776711	0.803103186327434	1.02654858857829	2.78477962757475	0.878770687018398	0.849491714487627	0.783910027320884	1.56024869129597	1.1632581307335	0.901267235468503	0.551594587417792	1.19152841439588	0.6966634724205	0.830513325127052	0.9446672798499	1.31396510185324	84447.4162762956	36393.3217565255	67048.331351961	49173.5892925409	38085.4239328543	23713.8138399345	87536.0716535309	23804.1711120112	32591.3771700979	26802.8288148349	54911.0693310393	80511.2426412483	39579.899298503	13037.3136928737	40389.9698509434	14054.4714269689	23331.4856404231	27931.3872695522	22392.3081639544	187842.189505327	206116.364426246	393055.885094601	399872.321858596
157	0.000828319256888088	1.25558484278989	UCC	SCC	1299	142	397	1.03961417124358	1.12082615229589	1.49557709635851	1.23270906252578	0.988159365872426	1.17894162708562	1.34454746930383	1.04058557331818	1.47231200133628	0.941932542318416	1.03766138937372	1.006923270915	0.994963296188014	0.995326061703289	1.08896641104122	0.857235365070992	0.930045311782949	0.910643961656464	0.893840408550793	85812.9445391025	56714.9016729124	96379.2097707348	109816.617077663	88569.7575850305	34095.841057061	68633.4356205075	53885.1863242499	63141.484019406	65549.6264062245	48691.4806810496	78296.0185569961	48842.6849560502	33167.635500465	69767.735879448	21651.0401655853	42429.0469146986	51472.6268049463	56143.7008075424	180344.280870377	198312.999136512	436614.975771875	357851.359966415
164	0.0119181926032854	1.3190748403561	UCC	SCC	1649	144	448	0.90402608876149	1.06128280624998	1.54851057722357	1.06984130513792	0.972322457708985	1.87792913111881	1.04260051371372	1.5440247011427	1.36194078574693	0.812752592212828	1.16149756538353	0.906027282391105	0.971176728814061	0.949574883752643	1.06171719463414	0.863806043769676	0.96250668258041	1.11107680886757	0.787794938737644	60183.4606896521	51178.1206254977	123574.705776739	49435.9601678297	75285.0573472268	30077.4984011006	37479.3078666169	74443.8300694024	35648.6313868103	45616.752332281	51940.9520267982	87241.9630479059	29097.8191072186	16413.2466240156	58760.9759195226	12082.2643243211	30922.6674458373	58472.9062216059	30686.8458635454	163495.606482928	252297.026411043	388272.947951699	351632.611518556
180	0.172362217088793	1.12140789455823	UCC	SCC	884	150	182	0.912411069742556	0.936145397596525	0.749329818541404	1.31932845390974	0.997048850258325	1.21017868000784	0.928204279498825	1.038338747271	1.07055320948121	0.874638387503499	0.803943302618154	0.777583919628984	1.05953356170424	1.17273326986602	0.747882941844063	0.993658073434892	1.11884998797586	0.894172647556358	0.634421035594368	62467.7226357939	61046.1515054447	58465.1454408839	91931.1271600319	49514.3668248357	44877.4713182347	35041.9527332403	24504.4960616962	56247.2018352672	50485.1287299708	48615.9528077772	73204.8803240978	63721.3428202248	30566.8415755478	26547.8955853052	32179.9545764559	37749.9311171265	23033.7276447235	8197.7312096534	186781.47230261	276252.328453541	434506.990747508	334536.355559628
203	0.0459310377292657	1.66723970894091	SCC	UCC	783	184	2082	1.09613912863807	1.35371369580707	0.763282339325427	1.48029182815708	1.18466926547207	0.708313187870234	2.14886449317346	0.636350492011447	0.997477579319937	1.12176905028439	1.86375389983323	5.29408193525184	2.07464926516255	1.5893108314815	1.34906609794328	2.48489022254522	1.14541722546334	1.30921596916018	0.976488410380617	2243734.64647001	2676660.89666803	2155382.82171729	5162905.59855793	5211814.77233963	992757.999957514	6265828.55089307	1983342.91451143	1266096.39027859	1935882.85130381	3417381.72993665	18038424.6528468	3014295.68184371	2073468.05975325	4242352.58343825	3041549.26721529	2984920.41516336	4453986.02855274	2124970.68963264	2185239.18473856	2432018.15628327	4569686.98634237	3379950.93324774
195	0.0219373063737224	1.48523254351853	SCC	UCC	309	181	1071	0.6919626747967	0.435377342101808	0.338934707638331	0.860946447479746	0.824941458423415	0.277702319253134	0.40888896106	0.585403788662404	0.495773275543411	1.39602551285865	0.599912000457668	0.595187757146161	0.624846883552521	0.521724041527948	0.860567026933338	1.13262998574184	0.710659015725122	0.674196552871998	1.00340855193352	98835.414560099	373345.859635234	308428.685889165	602331.420640258	154946.449491607	271249.855097209	118474.72294079	164882.530247942	221331.546842226	168109.819023379	477058.305967229	653523.868499123	319309.141151085	136534.339668365	115538.009498067	966156.864755184	184026.834096084	207272.542119037	171448.534248225	487843.383001345	433213.478739163	548753.192856821	536423.787912879
186	0.0156972489218175	1.5047090728202	SCC	UCC	327	156	732	0.558670946592204	0.435641312238451	0.314120103974929	0.8765662170387	0.636411158196775	0.325666606992638	0.382752482962469	0.538703568578668	0.445779717208403	0.97844709281504	0.611400751150042	0.628079085739615	0.624985315188983	0.565637620416953	0.777465602840541	1.25706677714715	0.48627659378893	0.514879973700888	1.10323495960274	43284.0347405934	238079.31475824	195271.588777978	463867.924024251	69938.4122142917	191858.926126029	68295.1196464542	81956.2435478692	176238.81664608	63911.4695142482	309853.902823845	471114.427417118	282832.045083479	111966.876807645	61071.8178236563	646750.404936626	77545.1407045525	85501.6161322472	107111.559784491	333384.060888275	304820.043325157	399757.930614456	389262.180636027
198	0.0186564233637934	1.50010034964192	SCC	UCC	341	183	763	0.436054401126554	0.433289694877653	0.362406071524639	0.839854939654616	0.672362391742741	0.300419787721308	0.323679768287333	0.473186210366151	0.41460581632754	0.575192139691142	0.628748821797474	0.667602353193761	0.696025304219162	0.581609296537891	0.67445264792724	1.3549403047007	0.461783968418825	0.437605637073257	1.01561252241578	51633.4922518994	218981.865782564	229501.161770848	531243.787425194	68296.2912959279	170960.929292146	54955.8955408758	60407.636770039	183886.142301627	57421.3731721035	294676.41140745	510124.317873199	353359.016387581	137613.99002339	48969.6332928816	673376.688318921	70070.8128191511	60978.7904155162	97254.7543635929	354006.841778023	334455.341167602	400500.467752293	421346.634650678
209	0.0157778571587165	1.61999176615356	SCC	UCC	547	185	858	0.741894158952806	0.851389895557715	0.40857680618122	1.1814570805551	0.763947233524249	0.490952173424975	0.82410718757259	0.643883680130962	0.458697544506299	0.653466711088624	1.34205174278682	2.19409179037601	1.15295484641166	0.918110903650295	0.806913113882379	1.60020391291388	0.673251613982359	1.32441876122066	0.791308741688378	147459.696743197	230150.574220118	209593.27524076	266378.797526869	125044.689803259	193982.680476584	120970.720690323	95998.0650489552	67548.7748806748	109502.657512117	336427.298363383	1358085.68743684	194348.367760977	77431.6500146014	94408.336443852	552164.750055625	88322.9443147681	215534.361670079	86336.3202655973	490291.450252033	630757.497060943	912390.452067879	798460.322777386
199	0.0380397137326247	1.51776348279941	SCC	UCC	368	183	878	0.415984485585096	0.459901151818877	0.335665516801929	0.759946358277321	0.569161020338341	0.345334740640212	0.309871156156464	0.349882713622843	0.412166296935425	0.459385871839348	0.646083967597238	0.816299403900426	0.722346123115646	0.573572100420927	0.54981125859578	1.28053731147946	0.313365864136391	0.382645198232218	0.930593442439125	74294.3485056424	242302.685943464	240471.986622091	656293.714422422	63893.9431795301	234728.694112516	52224.9726652622	48955.2209100144	261822.871800187	69171.3235249824	315661.119080402	705628.295151504	525240.237293631	185287.016774905	44118.4098714195	760129.74958664	47200.6873961678	58439.8278467205	99647.2955344975	420225.723630304	386305.476855535	507972.386307453	536118.923276388
189	0.0284288270097752	1.71263062345075	SCC	UCC	374	159	773	0.342090465621292	0.497838832259922	0.362841192549216	0.667140051624016	0.558272583643347	0.297979262812183	0.243899989084634	0.252494836101195	0.382647207466405	0.350980316126044	0.68100111515499	0.769408076369422	0.736290127447937	0.580512054826179	0.497900456310708	1.37797173921754	0.291499385492568	0.40297540134408	1.17188743380213	62799.924983878	215676.36174437	249079.026147589	485906.512353194	46521.3498505123	154331.025238434	32737.2576813098	25840.6818396509	178852.073875847	54321.3708866204	273589.861177529	637303.140997263	393932.621663837	158157.070528791	29657.2044976901	623271.245686305	34967.7532105735	45015.9206333509	81616.5235503054	390670.330698611	349719.408143187	466307.206977373	504815.307928178
201	0.0274255611385215	1.77688303871198	SCC	UCC	429	184	641	0.46302412911656	0.599025094927323	0.356442745113202	0.542270683117863	0.698213710710495	0.496230747574066	0.216461479574121	0.232277075602006	0.398753040541332	0.413955245701897	0.732657399816897	1.11338686201369	1.02985563968207	0.588453214553187	0.350504694669622	1.38457738705294	0.408501156438575	0.512125607115789	1.36856883768636	86446.4234868822	179743.202431193	199913.697938472	182844.304441958	47894.2730562717	156035.996722231	20451.0327471007	17538.2657519979	92833.1667942288	65157.8285919997	203866.935767951	753472.853830696	274443.561492905	74219.6521495775	17185.8387595287	380213.859849663	34492.7229964329	42207.8198657848	69940.3773582474	292902.144284908	341726.755220649	462382.621216398	432638.536744869
211	0.00674951294470105	2.16009516011489	SCC	UCC	452	186	680	0.314334840059132	0.58190474060988	0.333908403560496	0.462983241075386	0.485458040991359	0.44826764417149	0.236533001539478	0.407757644321259	0.406768771662094	0.413490140381228	0.710952155572287	1.2579858641364	0.986963833476444	0.568366696875184	0.376711509914108	1.57495826976419	0.454880360893637	0.584837257591487	1.89824197739499	79298.7919654135	177182.745938845	195993.347741558	178743.869765187	39875.425362491	139480.083636653	21682.8877031337	31982.1757912921	114523.253761818	87944.567172478	200746.649021568	890960.576713139	318071.568070628	82079.7777791661	22117.9157739004	427970.109966915	37266.8026443731	50069.9385102456	87599.7484274256	332411.585306086	377828.851323118	511713.553277203	537411.483668783
200	0.0101748048107266	1.91087873198845	SCC	UCC	392	184	1130	0.298758885160474	0.539305559949606	0.341523143057157	0.553600549478789	0.437517229550322	0.324600375438614	0.239071739667601	0.214342364324124	0.398748643960831	0.361652164208294	0.658546494163741	0.966582893952012	0.791446748507594	0.605476534272306	0.429262992399715	1.40258366160042	0.35674386286074	0.365118087740624	1.16992694325583	122018.936658584	368980.712460681	345495.984685431	458178.781488445	61860.0107094012	244048.157777792	48610.4591408463	35645.8869050281	241431.037248108	124528.076557174	417824.215103255	1179860.64601511	548520.820818276	187446.545341904	43383.037840456	920926.292466627	64827.2442937001	66278.2278539503	133364.767598644	590383.241469608	542548.436655834	751111.521308443	756465.510252697
207	0.00804067815692244	2.09156815730911	SCC	UCC	490	185	381	0.299147305659227	0.608756659055744	0.294073869853686	0.499022324685178	0.644339118257864	0.303127006321465	0.457274160796404	0.278999164907186	0.299862076230415	0.504033018103613	0.74006331607473	1.68685038235108	0.923948939011372	0.457614533866317	0.418809698018996	1.73962865337604	0.438613416766842	0.499000601836112	1.15432139428166	24535.5137584843	77420.3154701442	102428.131352897	79826.9270056508	29710.0326869167	64589.2353917924	20551.727194689	12609.8418764164	38480.534567337	34852.8946571126	87280.7532372502	708937.781424148	135720.378108071	27382.3621057234	13803.4307653167	323714.122125908	17617.8596587389	24617.4995345341	33487.175791713	216226.191648842	229655.182358695	377580.841070427	341779.126555058
237	0.718426894343728	1.02610786878461	UCC	SCC	1020	195	1454	1.24900424119402	1.34532105858621	1.01176690415507	1.00440620291637	1.53242653954929	1.0618680318588	1.23053039543682	1.06264629764106	1.08790791086398	1.22144958032563	1.27195126037847	1.16372191366306	0.83543861799952	1.08270646623907	1.27581844341768	1.14626994136007	1.11909977593974	1.1677564386666	1.17860405554125	462888.728827409	555680.658775855	677207.722293422	475992.238131001	630913.51003496	504537.060457476	331483.312156125	271991.136786529	310595.601435961	381643.652387529	487201.040311107	939851.826912362	273020.495042608	191930.007040028	375457.44373299	475640.701657317	269424.882166031	326252.930182276	819191.775320004	1093779.08379047	1763335.23727365	2865478.34223427	2268082.4762792
219	0.0216370624032265	1.70460142281214	SCC	UCC	565	188	460	0.82775723146701	0.985184674363219	0.545806738004349	1.17453756007552	0.676459761101672	0.550853609851137	0.785974937004695	0.567195026454329	0.519216354207934	1.04863077604786	1.48861282146702	2.378208964486	1.40867363583251	0.759250819026953	0.540306028642867	2.04724294023183	0.637486607612673	0.985919769298648	1.26855340390837	91986.6881424899	125634.884918085	146816.682845869	143420.099220221	40995.6227524081	81591.4740943629	48918.4826439898	31291.2193573128	29849.164385401	98245.8930971502	176040.563775966	771889.745459987	92698.293221982	34679.2776031704	23405.4509961801	264818.025218643	35459.6883567885	59370.0999024055	43556.4988917804	271311.849301434	349455.031865956	491624.479817731	462886.271320603
231	0.80911390331937	1.04626938068087	SCC	UCC	905	190	335	1.3867467310778	0.683123986138489	0.958403020384355	1.33407080660997	0.720295039095421	1.12909305114693	1.42793056027915	0.888784321449157	1.0794289738464	0.863357643641919	0.975479073946357	2.07996305612094	0.75113328779086	1.35427470432568	1.07603414259817	1.0321334428005	0.984522552959366	0.777345919389394	1.2751194929596	73667.3783826847	62275.8883185454	150301.609680016	96279.4019302338	50096.3238375127	150887.841164275	91937.7346157676	45467.6101324126	76295.2124965814	38666.8334927766	82466.3456872919	393586.164984489	60771.192942329	36559.7261344496	53493.7650817029	120456.417097844	56651.5697346387	43406.6427820466	416497.351994855	379263.637970312	460789.565937083	779857.068564281	578777.461955716
249	0.980785294723929	1.00917414783773	SCC	UCC	907	210	855	1.24355621729981	0.926917201334834	1.06840134970377	1.24398763789339	0.79388548863924	1.13933745015949	1.01144927367044	1.42971157436167	1.13095915206515	1.07126277103264	0.87442519460119	1.08433880642064	0.781945062036769	1.55405313996868	1.32313231161084	0.964561760004848	0.973067833156979	1.27845652715955	1.29457728022742	315435.479253116	375164.244180217	756984.583776399	576568.963679643	217628.795841827	312247.645121747	146533.680322375	289005.739255003	326054.395855478	229092.533509988	328202.252586428	927014.127014534	258045.873614839	269427.998865421	259264.736673284	230858.79259932	125989.988333289	282085.089462684	323447.584001723	865082.608735599	875085.002174465	1601787.9271867	1269547.9189326
247	0.587809329350408	1.19243024717613	SCC	UCC	890	206	419	0.980109401385167	0.663402531508557	0.979878082183104	1.15020857486148	0.759222426784466	1.36131560678184	0.996291550733538	1.51141443224374	1.05534184974305	0.969036057419675	0.719180651649265	2.37164911935848	0.556939076986644	2.38571604225125	1.48002358378762	0.861683564027783	0.904944134054656	1.17781912697916	1.10304508651501	123280.584877174	101556.227604894	127070.896302212	179645.134881339	94703.4141516835	114621.60381611	71357.0828369532	155367.178223187	109987.056893921	102761.367323068	102095.318242942	371101.945413168	66440.6156768489	139379.619351125	131961.402904562	63361.4412536199	57925.7916939529	132157.084013399	91960.6857434241	518757.527977893	544092.900660482	1062728.82173786	822481.778170193
252	0.0165395413269187	1.19413832494926	UCC	SCC	1486	215	594	1.12257164266215	1.36458585481708	1.67941872140214	1.31278091269029	1.1633072034372	1.36512671718773	1.10472101887933	1.07364454147243	1.27542453628899	1.09483932620846	1.53029208440201	1.02714855137218	1.0517529089305	1.05142431668509	1.15579793266146	0.947674468854224	0.897218288215916	0.94726323426987	0.961258047156209	210751.674457341	98299.8323975151	185607.043747744	158691.345086785	141488.858357091	83762.0671350291	143137.213698668	88781.791330124	109334.826595078	173291.460192885	102226.770398492	136973.787968384	103203.639177241	47542.3525833293	100482.728363037	50781.2259730758	103895.713055607	85500.8035216269	102417.182740284	296871.231816852	408697.903791032	691325.126361818	816404.10637757
281	0.109079004295635	1.10455664976015	UCC	SCC	1017	242	540	1.15426237184066	1.13270893895712	1.24657432281842	1.21514537335606	1.70143140096342	1.26281913270779	1.33526618944539	1.23677961213207	1.540826142746	1.10737141552466	1.26712295830599	1.25904682067677	0.952326620456502	1.11239998335719	1.26765436301776	1.12692124490663	1.09190432401961	1.27598558068857	1.43525478882161	125464.785001258	130908.066627848	195159.152269855	134839.808764193	210925.359779887	160580.229051871	106442.182283852	99821.0726657478	124867.201928678	101479.991782456	135801.709581229	237838.069733485	88340.1643488426	46173.4715216826	112330.292763857	125145.162634009	77791.1286045697	112411.77702643	332525.462370277	468107.47086426	650532.075353654	1113786.301445	858109.503693457
305	0.579934084074837	1.06924541204688	UCC	SCC	1680	270	141	0.791020456639899	1.33464633517811	1.26708620277605	1.30099098140467	1.84692520299769	1.2051026835224	0.779154062714251	1.25062160744789	1.0270744144432	0.870913432717247	1.47402827364603	0.993314749816261	0.76803286489018	1.22628204128545	1.27255000116236	0.598370487867816	1.05637709693522	1.58915267956984	1.37657086878907	5075.28049747072	13451.7214547175	22832.2589320903	20467.964106482	25889.7832894484	7157.57792207992	9363.17881053704	14984.2809931127	9451.05792290182	4711.04366482646	13777.0386856997	21597.2446670258	8089.76405996667	7216.59599228438	12750.7474410283	3103.71458884532	11345.3663316763	20783.1674552443	20750.9054164242	53531.4258121332	83448.7287625774	120326.42538288	127917.095918835
358	0.0153541030356408	1.14959726151488	UCC	SCC	1702	306	1199	1.24064244544605	0.975686204043973	1.51904987405695	1.18535366517711	1.15598077347705	1.33061880469169	1.19378067679301	1.23407388953622	1.3388881516498	1.11653560162594	0.923913408385443	1.09351097154764	1.05476739302913	0.952697993264265	1.13399223127376	0.945444439203476	1.20728692519843	1.17441405530863	1.19742644892146	187221.763948105	203059.311569328	336375.698939193	150194.281326082	236808.449416324	314931.240530096	248192.569265114	225529.85769789	108052.284946566	142053.545833966	178312.755636962	292175.953356932	97436.9967321382	45154.6379702655	166049.794697153	195419.401905444	224323.253999988	234271.929289645	207715.295672026	557067.930007541	755179.095920842	1113680.19086612	1102774.75676854
329	0.711663030610267	1.05322499895761	UCC	SCC	1633	291	433	1.06985137207499	1.41695007334876	1.42005917324189	1.19059858171119	1.41475812381922	1.63338874491318	0.6498523546262	0.936464849121945	1.00222545929433	1.40494372423403	1.16790739392517	1.15509978248317	1.35575253557376	1.34004218399757	0.929292122116541	0.931584723115922	1.28344096279358	1.19299295052147	0.563049995866389	59750.638425976	49915.4037191696	66991.9536841902	51123.9157714279	57993.4543113202	107347.374381589	19078.6369931609	38334.4156515315	19310.7713954886	66152.7399344129	38152.8376445587	65751.3158509114	29901.4434687167	21523.7968208284	27228.9388914689	53467.9836475377	33675.039446642	53305.4207990218	62399.6095899874	246334.116124283	290407.719251265	421475.880370464	423345.528724452
355	0.0194897699186426	1.45727900072717	UCC	SCC	959	302	700	1.20301891775259	1.37307666897482	1.47964029128692	1.80106092721131	3.28831587635417	1.39477438764818	1.34546679915938	1.33536296374164	1.02465836826848	1.17086986498275	1.12679320958667	1.03453894317021	0.696310676036102	1.25688171059362	1.55532389692622	0.948400998079394	1.00655182580264	1.33628845428986	0.72951214915151	507081.562027048	714854.202420083	792634.269298502	1187758.48117834	2023707.0131219	666198.663250806	589075.977411838	542956.46251379	429336.635808215	416086.66473234	544008.022689115	668701.480084111	333963.841943911	310052.906043244	684189.858722641	395604.639574853	393852.890218679	593064.63502915	205918.57940098	619270.467317946	738996.827393815	1341704.66841463	1117412.9130186
373	0.0197106770404595	1.73614017691391	SCC	UCC	326	331	1551	0.272044590203397	1.08779578879706	0.355096094741799	0.441488481471109	1.53870898040055	1.73995281357051	1.17640820875444	0.939705887951191	0.619595903741894	0.755902628127552	1.47863865822549	1.75218440510263	2.40470058978887	0.857030610742967	1.10625423519734	2.94625878466555	1.70308993758543	1.37666295965366	1.38110887361453	71662.40002074	223439.844197778	182820.3738973	82712.2528151824	371420.325161398	471587.014141366	268490.38663068	174663.270075523	78945.1410975234	167875.34416273	281652.557782986	1088497.03971196	350715.866705529	60060.4346077617	190873.573412941	697372.533228449	347382.42767534	279301.583484945	237696.570264594	641580.105995289	705526.621636198	1018974.42880525	715779.371886449
374	0.00146355096227935	1.86275342903096	SCC	UCC	338	331	1454	0.444617254258489	0.929717946735985	0.740922430610837	0.35929392929524	1.57287260450676	1.07629636869556	1.18717429190441	1.07372360018374	0.725693506435064	1.50088042459353	1.3403698761995	2.00629786169133	2.42638450178562	1.18577618680573	0.987293660847726	2.28387950128332	1.98690414368354	1.55331755185225	1.51502002793519	82934.450922193	168648.844582718	148412.622310792	109732.082288791	298536.874669454	245068.221561152	239204.266548975	137004.004533539	97430.940943544	236028.562063115	225473.346682828	484911.240132495	372890.071458552	135465.320728404	133946.837003049	454148.507729344	357792.244499348	216340.158635723	267675.082958957	664395.64023651	712947.566591718	991949.839598849	719480.543907518
383	0.0115836070042612	1.27637362772888	UCC	SCC	1701	356	1082	1.09802317166405	1.12421189218848	1.15941350464883	1.46429082286792	1.73549266297272	1.72264779352212	1.0478055706949	1.14755285901252	0.956254150196266	1.04921064206655	1.0776841993324	0.906391051799415	0.849937952045016	1.18541835698079	1.1037473189214	0.837928589389606	1.00774013848255	0.846030227223932	1.1083419042049	142236.077063487	282294.510396846	327550.895995318	198707.695921684	387722.755771918	329510.326041608	251586.216316208	253203.826779304	80609.2333307192	114585.787409108	250948.248940402	308976.031882791	82011.7759608972	60172.8607545114	176258.411156337	139974.564792058	216249.078978414	203760.302789873	153634.514622482	556702.754900673	744463.185020037	1178336.42428088	1201885.90457276
382	0.0140011270895191	1.30291283762294	UCC	SCC	1649	355	1124	1.4660342005409	1.04601058026026	1.28001379218966	1.3967961407875	1.7514452985294	1.73286609704804	0.922701872838621	1.25389684450538	0.864955784965084	1.06105678620814	1.02978171017742	0.952952954299837	0.817720506027208	1.03159481441324	1.13785847893406	0.8484700696317	1.0460702692621	0.938139754033581	1.12655189762815	235019.332055838	229539.829486525	380671.132612373	326728.53693085	477741.821379273	242697.579175513	160756.677995628	225729.322754886	101228.313512525	143406.197035744	209558.628713649	341960.151381438	109544.485375027	90261.9799765022	221853.668028325	103778.298783531	162880.10807032	184344.35387411	230670.54112655	534924.383004378	751326.658830265	1216927.65660241	1394280.35283527
388	0.000154229851151766	1.5443074658855	SCC	UCC	1166	359	1813	1.17649059132675	0.884153372558487	0.707641159360728	0.884785841468809	0.946442690095148	0.850304851004552	1.12417191976469	0.807111091077456	0.576284121132532	1.15889139472086	1.24602575155705	1.30484413818328	1.47966542786688	0.995765377825502	1.38416083476153	1.80001174749479	1.3046891677845	1.24461343372128	1.73538833649301	1020419.60462106	800894.585217123	920596.311735391	1318316.91186354	1145418.7981018	896246.344713701	931524.792564673	592916.039443765	451183.638050246	847428.13645115	1046678.16423295	2048252.66691056	1326043.44235055	554983.849636062	1197397.15517768	1656905.20009596	966202.842171189	997999.904004896	1515218.07988113	1247400.60844792	1647395.53706741	3206192.95948914	2982155.66088585
387	0.000707013019514258	1.43783599345263	SCC	UCC	1217	358	1490	1.25923570497718	0.843959833029169	0.792154625990267	1.06588620282968	1.02018065554028	0.890709705118938	1.18226492873208	0.859104284054807	0.647543179261897	1.26708800359586	1.09280759307079	1.29637519983051	1.18239828760106	1.30639868941883	1.47721072748481	1.8571634315122	1.13397961958392	1.28478348857698	1.77887294534993	764099.594150363	667032.585974084	910317.473587435	1210585.02757421	1129446.73627315	706781.603560444	919665.811613247	560543.336281653	459967.614365323	648215.668859614	800953.629132587	1797555.77825083	961390.553602381	555011.341254705	1168995.40415128	1286970.98856015	788351.781714811	915017.473524584	1464608.96670093	1090697.83162197	1175518.15675314	2300446.86818091	2362831.9916477
379	0.00689492110104117	1.39427061253367	UCC	SCC	1613	348	511	1.62294469529961	1.08498969363456	1.30193153843243	1.2177201308212	1.87580668992345	1.37921920084635	0.861523078700888	1.41798808967853	0.873090389125904	0.616649721028167	0.896050767548745	0.835869394848181	1.22378004724536	0.867377323732858	0.971536849194048	0.895858358032673	1.15639345039867	0.931326851803593	0.877399576331644	149033.557833589	92611.9073805952	212630.747883799	102614.340914461	239676.808498165	79712.7465978803	38198.3376226948	81009.3864353223	30669.3897998519	47740.690253672	70927.1041516485	164719.52751863	49206.9937128855	27340.7423549603	88731.7180539032	45217.1733172926	45822.917748049	58076.577625825	45564.3849328654	404958.779431013	338392.817657307	615428.106762095	578518.564187548
380	0.000141599875229659	1.68519822109139	SCC	UCC	1191	352	1213	1.03536131479505	1.07322932171277	0.670264072298034	0.791698821965914	1.13288752137874	0.776491069969965	0.722236806696518	0.551790568963471	0.81221626521013	1.11841466198146	1.24753905826241	1.05858094657734	1.54861766395479	1.47497573075056	1.16940803511536	2.30779870493231	1.53120377028052	1.20613456801628	1.50455567819182	582210.154248765	488883.488975892	432617.240455667	630007.67588176	700936.7180515	463489.456912703	326571.901296828	216908.289858657	413678.244381455	530225.364649617	526993.657717193	824424.139458384	902844.059667756	439048.381571053	517177.67764451	1203014.60599105	618773.571428315	517527.906583439	749008.829382857	834596.897808971	1102177.68063458	2210192.97081622	1995231.55910344
391	0.0773153658702349	1.1967346776119	SCC	UCC	798	366	601	1.23566699964894	0.87764890742454	0.576649288323561	0.706611785354394	1.16100565378053	0.996823227774259	1.25535106157573	1.16894161343323	0.695731537611671	0.97392101860505	0.918881546835164	1.28258794376946	0.943792743900806	1.36551541824743	1.33353941711818	1.17170627522446	0.948610413134323	1.41721331140732	1.17866666640731	292885.893306478	265953.747779029	223665.828348468	284970.610298789	359570.978465671	400773.649492201	231729.675391704	237752.109779224	157658.065716718	194621.38141392	258216.044873759	600266.042118083	244809.729772323	205995.374201737	295214.601980273	411404.792648008	156496.242918023	314632.017087767	312508.994599019	520362.966884297	590136.000915162	1210304.48791282	864523.161945303
394	0.886021872080666	1.03141889881369	UCC	SCC	1249	372	292	1.12890478631896	0.988500432157342	1.21449381926059	1.27089711191781	1.5448782786741	0.633027783454852	1.61064053443146	1.13830498747316	0.463056046458501	0.834105969074516	1.32963149246683	1.02629006378804	0.945533619942565	0.930459350130747	1.29622229945231	0.856768769068471	1.09733774929448	1.26510951364444	1.18332763665248	60257.3704200013	52066.0579494869	118882.107348592	121298.582603319	114245.261320427	11960.6146977233	55231.956856191	56085.3311493908	15234.7869616297	37535.6461379114	64945.2694906432	121216.029699563	35608.800008087	33218.8353251048	68518.066216701	14137.2174014249	33630.3737797906	68038.5270380893	68507.724966494	289734.500244498	265837.826777919	447068.96366462	505775.895925015
402	0.758800833436855	1.04154310544101	UCC	SCC	382	379	387	0.52143705660718	0.941680716679674	0.928052986684962	0.798240857843115	1.41054262738504	0.94819009650455	0.552770115849787	0.572848197679718	0.520579675002095	0.929023197519636	0.565971152297713	0.730548358630727	1.09448068872068	1.33911145098281	0.537424071186396	0.568567648484162	0.453815685129299	0.455975913975858	0.999957369671544	13315.1634500818	18498.5838410266	48181.5972014057	16998.4560583276	20980.6422681527	40383.4081714975	10167.2375112487	8378.33347849479	17839.6032392859	20000.505607207	10310.2096680814	45764.2273066179	42932.2474054024	10666.7940836117	5713.88319972192	21147.5119529738	7459.97692565419	7279.40907052404	25324.6867131762	195650.208399564	181337.060984266	278559.271060725	237043.097905549
457	0.0535127399185339	1.60788567064134	SCC	UCC	1613	440	877	1.06888072974214	0.643595370983801	0.914784248903485	0.529782863703958	0.893676533249263	1.24458280429914	0.38538731271531	0.601442615583215	0.975621908813705	0.872505412268398	1.0076229519885	0.952642002565573	1.21076782070908	0.718084911622202	0.665884156730715	1.77500646704354	2.45058940692923	0.804826247129221	2.50833649133566	177507.789653017	221851.972605901	481509.966765629	186488.89748208	395638.959474409	522818.571901822	134940.631064082	111713.142865656	208009.588197744	122159.178699855	322097.111923615	605041.373947339	295488.250493993	94552.3963812993	210716.749966174	651173.518560783	766858.86845184	163173.014151907	753517.204605085	652548.105615906	520546.335987537	916345.102466075	1138629.44776873
471	0.45253878646324	1.16123846307706	SCC	UCC	387	446	668	0.481688221928267	0.971110364511474	0.894306119244999	0.619988166700478	1.01548982673037	1.14672098945836	0.758592605505941	0.766838299686259	0.82356882132049	1.0453891355699	0.483046830706433	0.659097364999151	1.7657093068981	1.18759327691927	0.654602653352168	1.06821628630792	1.13202584475552	0.926135325077272	0.72717682448001	48265.368276017	75043.1686137716	89471.3291182593	36632.5253823262	53677.131926394	76854.8262562541	34030.9073677806	25484.0910675985	34060.7565584327	88311.5251796503	34615.4679942109	79563.8897198008	83589.3862830322	26247.7966656254	24732.793265433	62523.3384287194	45385.8877679378	33595.09967978	27361.937265744	356418.621819791	351225.787998358	504984.934086025	466738.932635819
468	0.959328451961144	1.0031116133944	UCC	SCC	399	445	312	0.497706922374608	1.34675199921464	0.816586260840718	0.646350529678023	1.10864736365799	0.779340487435824	0.581474784659973	0.850307111709148	0.870694768522258	0.923310932696943	0.442587505517797	0.456225111982081	1.18257294358993	1.11714571177155	0.899798966482104	0.831638505166039	0.880341042474642	0.920631041344704	0.650861745537567	18809.1106272911	29356.7249782064	45478.796590804	19624.5173073057	27775.6182184017	33756.7773182454	10772.6698902138	10889.9773587176	25405.8320076908	29417.9471557716	8946.58971305666	30658.77703525	39497.8050889926	12687.6842230776	16113.7817036121	31458.4926930761	14576.1552003564	12869.8329900558	16310.3283941107	166749.294393025	178432.622502973	243707.42979379	218627.119287369
467	0.0682056212016902	1.46162107583877	SCC	UCC	1702	444	1065	1.15078023644363	0.781762859858191	1.01364633741955	0.35454027228724	0.787475075512686	1.17523475099555	0.657420191602496	0.732250332799342	1.18415684803863	0.861874689247724	0.967448714199055	0.951941486353131	1.21264504296632	0.784928370762476	0.865280140155222	1.68887433668688	2.40278534603372	0.883201663373547	2.10892519384332	432908.677947314	444494.775310046	552631.608620105	138988.496236557	400133.635804549	477956.509846445	394662.918580565	292105.876308095	332948.597151096	273349.214224877	510103.113974807	626221.919290577	390282.601525671	115102.557356318	314272.702323834	599833.440074231	1289133.30354335	384571.172177172	564175.975726347	436384.235683639	595374.458189661	911252.097463999	1335648.62410244
480	0.0437788597567759	1.42879902800671	UCC	SCC	601	472	1496	1.93893652676301	1.02368279648806	0.860012608483342	1.99865834355907	1.07135605494367	1.0123612595754	1.31504347392506	2.00305957237421	0.823357158419322	1.12619402816999	0.96532862505893	0.896520419020479	1.27765058875995	0.741623813596966	1.13378285378816	0.495299097454177	0.783295581152054	1.29865037025938	0.649637070781445	445543.175966777	246106.071435195	287325.438536567	802821.55656816	250083.334062894	436122.451913692	294953.01717188	300541.210929284	325253.360531983	218177.132801314	215213.992422885	361408.356491699	577727.662933462	111430.940193158	189174.453261174	186341.696443691	157013.85558203	212685.822720181	114896.073671951	1097043.85058701	972546.4172505	1911055.72940552	1855224.11454887
537	0.574319419475051	1.11665316231448	SCC	UCC	965	523	1011	1.57058759829816	1.62976261547046	1.31544091935377	0.932217482378401	0.629415090098973	0.787757229595671	1.32709816042126	0.867994306250021	0.370405290114548	0.558116114919537	1.62585959151751	0.842505426026997	0.539064498589874	1.41862742402396	1.64539841195172	0.826807748655793	1.13584409464841	1.33518411160338	1.77347833825468	1334943.43035776	1540155.37000955	1525999.05507108	1203054.78853867	624064.448537732	675220.31878998	1041963.77095912	585310.482183878	295111.977221544	399940.206861194	1424825.29592828	1179300.19074944	491618.167206972	684822.747840826	1166124.83856385	618909.606824246	797017.514196423	982758.282871521	1290422.36116487	1884356.6272168	2107976.29779165	3447075.11020604	2630512.50298535
526	0.0333531740448805	1.32603196895899	SCC	UCC	1202	511	1095	1.04350549915121	1.42807374438243	0.937251418047228	0.810787225135154	1.0432765719538	0.618424382542781	1.26304586508612	0.642288949185659	0.762461829692922	0.777309369214055	1.45998066061816	0.874063030760459	1.20374804075157	1.84355971359426	1.20824131847255	1.42818595053707	1.04923945926894	1.45528299099804	1.29638995430426	542972.219522741	493608.040138593	552041.014045454	504324.885611477	510524.398913894	233064.834090358	488341.867323532	198619.924451126	294092.624647113	340993.873550196	467969.005669488	621193.260639572	531470.491539549	428945.755266065	422622.302218694	470050.461308659	362559.276849915	491219.894562482	409302.959202488	993069.293717815	922142.49456288	1549576.13185255	1472646.03647782
539	0.345124379804216	1.0830511210639	UCC	SCC	1461	524	766	1.15688438144829	1.146365904828	1.37045277137749	1.57305296488222	0.934263972889374	1.13603775703941	1.51962835049264	1.09748162660137	1.40039942457523	1.15772418144682	0.980491394901252	1.8950184559388	1.74014089334195	1.0654049712319	0.875241824663176	0.88691591447227	1.19560831584782	0.919383883612285	0.912296440900967	273589.714069396	134373.397321865	141718.504052056	270193.769914757	178915.029661551	101014.343029902	123711.541023626	92830.8970493491	154132.651105394	230825.995937206	106579.141983567	236452.916295435	219232.367955789	68452.3509310491	119808.316630557	68871.9384220332	86988.3965176862	84884.482835533	132996.142994611	447316.047867176	444106.295880958	798725.782225022	1015323.23999795
552	0.190458611483002	1.14506314186988	SCC	UCC	1651	549	821	1.22848576989479	0.780085445930375	1.04452033475823	0.961741592331676	0.745924559143953	0.852538307172644	1.23694029841535	1.07415620563303	0.938216417580765	0.982181664495916	0.927980359898036	1.6859045470301	0.931275614478414	1.21862888018254	1.12993152813677	0.891914611805074	0.885891287247416	1.16578313890043	1.45633817619813	194046.758712735	150535.476316732	231378.692797162	221702.770799037	221470.355661883	118512.318825361	197209.082901061	243571.358168039	96013.7023317239	130797.032513361	166063.377635082	450617.642060778	109090.254849528	105081.400598443	239802.940405801	108278.55539696	126228.718758927	288544.418108054	341575.72438796	371772.622671704	557839.658005001	690247.169287093	1106183.20090029
547	0.0418564997423979	1.39112820662631	SCC	UCC	1604	535	667	1.09199183543149	0.684404629814004	0.678228281638805	0.923834512144608	0.817989049506379	1.13955267900401	1.38115158644913	0.756556088234938	1.10408373757671	1.9481929452189	0.940180532226158	1.91549173191494	2.01766287181123	1.01484974571506	1.19772362296715	1.03971654405392	0.739531387348068	1.2198596824146	1.22546755627067	160121.042742484	81870.0381805508	130781.603156448	160011.331157597	156571.533807034	131144.687316057	158381.561757743	107058.092846058	63440.7704681673	240841.204571586	104294.571687784	445676.554265647	132706.61602273	65750.6373559643	163871.569030759	104496.280178764	75791.317142295	188418.864106551	235114.797854651	512046.355466964	390749.075066351	634526.141166684	781785.664601035
549	0.0275396287772085	1.25942901352606	SCC	UCC	1100	545	375	1.01566908854271	0.939666129280819	0.617709864848404	0.839216755445013	1.41611392204303	0.885638557798778	1.29255852530321	0.918502113265573	0.526654383801423	1.24358746857165	1.04913495809046	1.18384509258159	0.935912600278128	0.997054252722805	1.45266291227223	1.22977406443253	1.13428043396838	1.18042990527645	1.42037736256111	273343.523109859	398470.09440027	302277.728656048	575740.357129595	690570.929355882	252371.428620683	420175.33576434	301225.573365674	207291.954408926	282164.709680322	412564.556328625	699012.973439886	421666.960915691	255866.236287773	506356.779290452	306040.272919925	329534.090199014	422559.641068361	434315.621620739	530815.266991768	462500.747884891	685687.935233972	784536.915036181
556	0.677231351693158	1.05139287667549	SCC	UCC	1384	559	1028	1.20103066954062	0.931191667583515	1.65281505026138	1.05275791767491	0.846836796068312	0.828602213883776	0.833075613953896	1.07624959357071	1.24089673516725	1.11179618412259	0.99303171055651	0.974738938905903	1.35560744047048	0.884342657612019	0.738724332673608	1.79853107704196	1.25432637481452	1.17622967953093	1.00165946362209	339482.239736571	153198.068278412	245481.029900383	271888.152663021	178409.677010041	130189.450441677	107966.43747718	157217.80529503	226540.047214405	264946.353200677	151501.077469152	174683.038796467	283283.203870981	85432.6752015365	111245.581730644	246784.132087862	145282.890793681	187549.967925938	160857.301892777	667548.030248344	542558.468741465	1209330.54422962	1147199.23047085
586	0.00304089211912972	1.57685926121902	SCC	UCC	516	592	1261	0.665759279446394	0.849418108557233	0.71560991621312	0.771159364628692	1.05792271159562	0.766705659104249	0.711058672483868	0.759614754538592	0.788915365333459	1.64468200152787	0.86636216776764	1.69524100066	1.61630707835704	0.75861594933101	0.727549860271801	1.34009595338354	1.17851525073256	0.968397315294566	1.61965905028363	185358.098969552	252761.558976544	193165.096721921	285938.918119857	249068.644406556	302721.181566387	181667.5651857	132884.549901806	177904.69250137	386052.246452722	239071.268407541	552144.179457983	417213.545926129	105218.659846469	122436.120009611	462082.602533306	269095.684917261	184914.431380955	360994.320737923	820711.986809172	748484.648054199	1256582.25400325	1353666.57155423
584	0.580053113097447	1.09881528581875	UCC	SCC	1665	589	370	0.742715820130262	1.64567350761302	1.14023861083723	1.19214272422749	2.48145491546313	1.13461441212823	0.998484781393903	1.03965162320852	1.23545884800146	0.568393964704352	1.23521812030875	1.0677577455649	1.40646450643852	1.82483980326767	1.11551368721732	1.65269254240804	0.82598363439526	0.94745205154643	1.09604082653823	18105.8270996985	44704.1092936344	74281.5274425569	41537.3458530456	113144.554990077	28223.8704443737	43735.9030139892	56871.1556593486	17122.5801424828	11681.9396401259	31116.1473112395	83931.8040081721	22312.4488199327	23783.5620492461	36356.6495005594	35902.9324797832	32334.6124000416	56571.4863755224	49433.4502720649	151512.825071279	276170.048554354	298137.567285283	490820.367377619
607	0.363019100505942	1.08690063238982	UCC	SCC	1760	616	851	0.904167373977742	1.04408163079871	1.50210314719811	1.19728902022443	1.07548598331851	1.60015420287061	1.3253801943089	1.36777855972266	1.04387666681023	0.89675477890534	0.806206935377218	1.62396102247095	1.08226522716817	1.36839049423759	1.1424843064362	1.23136426119466	0.841210962501773	1.31680834056374	0.997236636992025	64433.1379900716	146728.18084069	195021.397538917	136512.204108377	192776.904081493	90894.0745291577	139874.319096482	173271.437630083	68440.3725614924	53877.0683906791	105066.436920977	254405.709884723	81222.1379088594	58361.1971047685	146380.144087709	61084.3364977841	79341.7913380956	182083.204203971	135965.898815183	452916.502754699	541159.690826879	661060.181205314	936824.770237852
610	0.885355724152434	1.00876678444309	SCC	UCC	1437	618	879	0.995416442641292	1.78043175448798	1.29890931671655	1.1968812854356	0.881320638811867	1.23643799023168	1.76386785836328	1.16062916593235	0.893774991119489	2.26422891142524	1.86242024697599	0.862113275082023	0.918871755907788	1.36233752029681	1.15668755698508	0.773315960412599	0.994952160829806	0.914239182396504	1.45297194731349	147368.698626354	353300.710853492	224527.804369626	365319.423159447	143795.827065597	316073.337962615	323267.558197469	155847.385279251	207588.992673774	282611.985050531	342716.694689946	179814.36139309	244291.61603722	155542.139553979	134899.42129749	172640.258184107	162966.314764817	133999.137298072	263801.204031092	538407.799220987	536519.938516617	866566.602402109	1024179.44438173
621	0.00258301219783741	1.45465251270256	SCC	UCC	618	643	450	0.964648906136383	1.41630318607917	1.02249771999988	0.745255291816531	1.70785263423947	1.13656424152779	0.962291015805861	1.16199059675563	0.593889488487228	1.73124295283224	1.35417493419202	1.29601776380563	1.49441469687901	1.37911715903823	1.62268303936974	2.26666490555133	1.43863235501066	1.36625005842756	1.74697644783406	83213.2283128267	168660.818505047	115244.990768616	46065.2215183062	149897.376850963	135563.767853572	94401.1107753782	99961.1598220281	36356.8864615388	125907.302478047	149544.738859138	176254.173031032	104720.018986158	31886.7987975336	101802.634313718	236105.73937298	126130.484984782	128290.647783902	74586.997508907	358698.680520021	334240.412782389	587804.92195629	616396.708263882
627	0.738780689044814	1.11875363439415	SCC	UCC	585	664	857	0.711335614253294	0.933859457542758	1.089910376267	0.522367994151718	1.09108176065889	0.6435624587698	0.626637526463827	1.03574141692449	1.1357742882049	1.49498302240178	0.610119260120277	0.464733265107838	1.39189031906909	1.23065945863383	0.525889681408518	1.48454402333984	1.02824608373115	0.85149260311547	0.601213254987163	190637.489536705	295068.328342489	374870.14065049	212282.898427089	282053.949385354	209118.703301777	178776.405134544	202274.258713476	260173.002022495	337784.583052302	178769.821405189	192869.061274456	364966.284608791	187075.970565507	97174.2548966112	421274.174929701	262174.491234658	181512.39469561	56506.4117250748	650138.402714017	615530.591351297	1071833.51900452	1113162.25383308
643	0.101455123992456	1.18024293653045	SCC	UCC	893	677	1823	0.968404886631845	1.33677067289042	0.733805437354835	0.991302635122216	1.45972059278339	1.11630230524806	1.01389830102456	0.744671365369521	1.06850547423721	1.25352915741365	0.761206500994487	1.12418379381049	1.42756101223109	1.05545197260614	1.51483343232989	1.37870659831267	1.32330539744568	1.40664874509494	1.12533126131071	333211.723591254	731936.171194076	338206.305916364	595437.239322301	796384.276400723	448646.914305327	330824.480152695	283987.238888723	391609.283298395	363636.56523226	386506.841698337	625182.539752755	598891.904234086	237142.760849904	590744.251004034	483909.66738537	385889.441846703	585539.187299563	174275.324268458	1544935.62723719	1436782.96960418	2915556.98908977	2347050.85580527
629	0.227538352804823	1.28394000071554	SCC	UCC	610	667	623	0.66769625646321	0.895786158332868	1.00824836431217	0.440503241278693	1.26071150492947	0.817460085941516	0.476321617428785	0.823975670215727	0.936623648062845	1.67168003750568	0.69156166724398	0.578102029999159	1.43436136512184	1.14354358883786	0.715217359889353	1.71885660269008	0.983492873887339	0.949989823546966	0.566358709003967	139952.437311641	250355.410442817	300601.212933579	93887.256330731	299711.004071858	251670.704909701	121627.077002138	164353.163811558	172810.725941124	295409.520143202	179234.638011853	207967.9647914	302929.586225059	91169.994138223	121536.492920892	462141.890394878	224440.260476588	206832.492254322	35867.2750091743	493040.080122706	464869.898629436	825340.831556481	830601.256420341
625	0.200509930207682	1.2694985268018	UCC	SCC	517	663	543	0.833281387827918	1.08650387080048	1.8756309682412	1.20281150317488	1.29882323936215	2.15545238945062	2.96678025719284	1.7746511988154	1.2955744627304	1.33655466518618	0.906516563210366	1.20417718706319	1.11230394850025	1.82565958946218	1.19713386729197	1.42034862425187	1.630346620498	1.19956754866308	0.849134934991497	87878.1045877384	79003.0309428623	140686.227802091	53957.3221651876	43803.3329080543	268195.92345674	105879.741244586	62875.3911779073	95794.0382893023	118835.317741096	61126.0898519829	108984.147297548	94140.6339580836	30634.7458572601	28859.0149645276	154339.921019656	52000.4386869379	46390.4444491989	19348.9881471704	409625.214241889	403745.331199964	618985.743619931	578960.922588253
636	0.00860304615663476	1.30720749716843	SCC	UCC	1488	673	1137	1.25520467179703	0.844739719829348	0.961239362848753	0.793132075142654	1.0913368838444	0.859770838879387	1.32303030059466	1.17288356431399	1.24073986347725	1.01367547563697	1.13782519882505	1.70962581613665	1.18934563900215	1.4295608753332	1.37034430109375	1.61781180034161	1.35150014133355	1.16300420603771	1.87672316840098	494758.429459218	243462.481080712	249832.662219375	279186.38661539	335749.506733745	252254.643830787	261460.255578552	195931.789576274	384519.208801265	336858.414866552	304104.658022939	536151.445280738	421913.017992396	188231.820256989	301347.732841394	414528.160073434	238699.525125001	212064.230845524	501468.37860693	612502.247399067	763993.285657731	1102404.21233111	1337933.60554658
662	0.0133263101389478	1.19072709084807	UCC	SCC	1023	687	1654	1.2804371276357	1.07508815400402	1.02067481028286	1.46589090750354	1.13849909788729	1.12658760897184	1.24251091976478	1.10252749900987	1.14440782320061	0.894915796213007	1.30412451911042	1.2538499485505	0.986151463175698	0.839259910055269	0.98721607097085	0.942203233571692	0.759543988433812	0.880630040858267	1.0402034016209	538653.502614158	487492.127588502	622200.973486485	888450.859604948	524385.798550386	614965.080879115	391968.273577013	300477.257960923	497351.919947172	317397.286499811	548379.216757776	922268.97829131	490573.563886628	190269.818085362	325021.528099473	449158.535537652	214142.664201852	261970.147789666	340126.68634324	1140537.71037836	1369374.36346684	2319678.18495448	2064676.54150349
665	0.0198960352048061	1.23038014110278	UCC	SCC	1001	692	889	1.33671048036368	0.974788776975324	1.55658258258063	0.995982259239193	1.2923056370086	1.02932872014434	0.989844879634866	1.14695584156547	1.37321247666932	0.941018319605106	0.873896881672914	1.02466863870209	1.02377673107713	1.2784494998983	1.01188336451668	0.951740497749913	0.766896121236346	1.10466601258086	0.681908253010822	134413.657311928	137970.356710485	376621.579072503	152929.065010241	133871.611076337	233075.440940855	117135.836874021	102109.000696573	255266.169001646	79776.3072080382	114702.755979405	299147.393012998	217840.342579383	73428.3335768557	74926.4899289378	188204.738762247	81107.0776929008	107345.650506145	58811.1998663147	701140.088948242	765435.916814805	1207902.41661216	1167762.04095267
668	0.198569950562791	1.10894828500734	SCC	UCC	938	703	2031	1.23515918470254	0.911333606972936	0.801832494967064	1.25809550398884	1.35009338401875	1.48661504471958	1.30872783090426	1.12490406498618	1.02630935045614	1.28952805216198	0.974978840574865	1.58930094876057	1.46514278825579	1.10796329164988	1.23240989503162	1.53083313241292	1.30945671853484	1.34714954573789	1.09475009828781	413309.229281851	423413.633597567	411133.216361098	678623.653906159	600197.04814654	618270.157144132	384055.740220136	350592.251213165	409221.263963896	363791.687338245	420069.392760225	983272.291269813	668709.349717394	223553.986466404	391621.839599542	556003.0766866	343427.951767153	458288.297487896	251739.253435602	1644482.46912697	1624465.28660758	3069044.62173427	2476761.21263033
686	0.0152618141698905	1.33922605874791	SCC	UCC	287	716	1345	0.829578478228315	0.989620506864754	0.711397520248785	0.517216189731351	0.734798316888366	0.579466533906625	0.906795374761039	0.642072951936823	0.606532850821008	1.30566018738669	1.05112205367734	1.270386451605	0.978298063294627	0.577483207147008	0.94469084208497	1.0606955459922	0.856342751720838	0.725259662959505	0.928258282681817	66270.7936542021	83295.886553283	57167.3439660741	53738.643384031	55669.0618805519	82888.0747448857	48390.541116845	34527.1420857073	40288.1231727141	87935.5861253434	82043.922068816	123180.018887258	74382.6144113531	22443.7597814693	51158.4214770799	132502.483763414	40841.1890137648	42570.2217351631	42958.2129692129	512155.271648092	444868.472141131	616789.336896797	552423.451400215
682	0.0978562043362312	1.25952929563718	SCC	UCC	344	714	466	1.0125021018908	0.745285685434823	0.819124637956772	0.704538142075188	1.25046436035032	0.837615391536405	0.365492690544639	0.635646989313586	0.412010460007954	0.679130432467315	0.715109717601053	0.960980691581624	0.773347246573695	0.990604408564105	1.46756735116636	1.20572837368732	0.725992309498727	0.831955236446649	1.14178950040818	27275.4415240094	23947.3870520325	19964.7657579027	16505.2928222918	21838.8283105929	28648.8683155185	8814.94846837659	9872.92514758479	11976.5633337815	15424.0652575641	21308.1835841432	28261.6580025996	25732.1487963085	8680.8178643939	18320.5175227187	36014.8726900374	15648.4984395725	14104.7678102098	15680.5196522717	189036.683744915	179640.476899443	264894.118939012	241830.451482416
691	0.125886195864214	1.93698693901492	UCC	SCC	752	721	685	0.352824835675231	1.15656792055275	2.52893264265019	0.582160350083097	0.729523441021224	2.05641302566377	0.724515393924585	4.40223619290334	2.20690207697245	2.12398342240566	0.67536726007349	0.499820979776733	0.685453296021329	0.637410194877451	0.602787262937627	0.735682399822027	1.27588527613903	0.808872308267325	0.410066728848985	28203.9137752235	79441.0252752515	228786.530799489	52792.559671888	55037.3475784324	180954.943015738	47232.2458166381	225887.459646303	138639.499438848	143143.344135668	43018.1865204968	54560.2582229453	49290.0574437096	21621.7462278169	32506.034497226	56535.3456693493	74336.5109359347	45303.825992996	16692.900702789	533399.630255834	539877.308929713	1217788.08728961	800393.059542605
694	0.0244935034937304	1.88740834767848	UCC	SCC	855	733	1805	1.76708078488542	1.25467622200403	1.86201672431671	1.01952518371481	0.817747074784002	1.92939537807124	0.441125499613718	3.61766804234124	1.27451937486728	1.88632603033317	0.535952115439338	0.709551044671587	0.654397082519204	0.64479133692111	0.954473694807616	0.551329543457418	0.940525614451429	0.746635204525164	0.608208669308647	647477.539051675	604393.954466362	1084767.29024741	590820.544081783	337018.657560348	1050062.62650206	159480.195442009	972394.135463082	561053.567833322	582713.214197443	239415.812215425	498775.821221043	329743.905912907	139771.45565376	281177.515577584	262044.358069601	303888.868829261	219057.543185516	134122.82352711	1483882.69557879	1296887.79137513	2919748.76688207	2129963.99043111
683	0.0141301654531195	1.37537731503777	SCC	UCC	1636	714	279	0.69231733185371	1.09176806195856	0.700978534631171	0.881651471736823	0.891856937694217	0.890908982088828	0.609940522389106	0.692205404741257	0.952134151510357	0.823141980602445	1.19996566209148	0.651952640235283	1.03380680626471	1.27585110305978	1.56626049739154	1.32988591959891	0.88246670260838	1.48306008645913	1.06801468345753	23575.5157774988	44472.4155171933	25379.4166441007	34622.7491483916	59221.3493622299	26377.7670059044	23658.5743858477	31533.8717584823	23013.7816629143	23632.0042536976	45328.1034455574	28481.4246807832	28602.6827873926	18741.5829638239	74341.0650480318	34386.5542541777	30591.3737780465	73745.7827578607	18070.703460714	169895.830115741	183582.473460069	221406.034573907	311620.662704842
692	0.0538319804377426	1.38298191033916	SCC	UCC	603	725	690	0.663072932906347	1.31423794196646	1.35369093304906	0.757928391813184	0.954994026116026	0.654693038521467	1.06146853493731	0.764496387862907	1.2134878541533	1.72685241788505	0.835857063914565	1.36993211315819	2.24907705656846	1.21139687662865	0.778361636574755	1.91177438918508	1.25727115280278	1.04977725153506	1.0370253733369	68538.1617747405	153398.342732821	144426.150266803	61901.1389122144	105771.360245574	102568.466949166	96907.5306403493	57708.9556063371	126293.71436027	150486.028610978	90472.6018513853	176357.570025957	267934.213985969	37008.2523894908	61621.2547878128	261566.644726892	102583.832996948	86497.004190705	59133.5063865859	445351.491272363	473353.767223467	880246.529298451	772008.994602217
697	0.0209611810715946	1.63082471822282	UCC	SCC	973	744	2199	1.01772306040193	1.17513531239266	2.64809945871122	0.768852543244981	1.12909318020232	1.88501523560615	1.01201926963871	2.59896399056253	1.64315860324502	1.74043359564291	0.792405664219001	0.979030417367771	1.0693610371179	1.05066050212082	0.488719813708246	0.724650433691129	1.0629476550478	0.763404768609861	0.783766093557611	469756.741871282	742624.101303339	1781839.11924282	472541.888856949	462337.458064201	1168385.19827867	300882.47491032	699296.6422808	1065648.20692255	677283.772752159	464373.181840166	794875.528495824	793846.010674666	241546.821828423	143044.420829952	392255.750395127	282435.678558114	224208.555547161	140851.362109203	1498568.03190857	1447475.81363269	2807581.83709711	2505288.44962048
717	0.0450826362383639	1.24961192735572	SCC	UCC	1295	759	1459	0.938424695567266	0.933545824928786	0.888635538033201	1.72407808745446	0.704143642463446	0.894344713814862	1.07065324333834	0.80984125496016	0.83215709852135	1.00852558806655	1.11213199624544	1.39855300748107	1.18332924153744	1.89636344469973	1.44661801650162	1.11812404926769	0.907904116174605	1.00918069187716	1.13189952052159	1065088.25880511	837716.181458533	960963.37213704	2728087.19295547	793058.384101721	861053.561110491	996392.2497217	541651.064806089	836582.077669757	965034.626245706	925456.469100562	1824865.38541806	1361715.45843585	1122443.66631899	1164607.13978776	940123.247871797	755128.840983087	736757.844856758	987282.950331382	767769.252898614	688530.752520277	1242489.73395818	1406288.65813711
708	0.0470727536780954	1.23916480949199	SCC	UCC	1490	753	658	1.0055090582316	0.88753654395534	1.14854813498568	0.996138178831332	0.716156223338818	1.43412259733986	1.11004860554456	0.868585326513124	1.37689572501386	1.40039523593964	1.01172904785449	1.59172690200619	1.34988440260436	1.26410191716551	0.961756054333243	0.928871049877179	1.36833080255118	1.56728817566605	1.69593798300829	118227.901590991	47617.2100179117	99790.2531621325	95396.3032950346	48958.9291154051	93189.0682442909	51572.0703211359	34425.5986812167	95411.4016935708	138820.762227407	50336.187354357	166869.215696941	107071.365362076	45283.0545245272	46997.0663131599	52711.2965372054	56815.0303432626	67803.7949826993	133778.124787672	322359.477373735	372522.893673986	608851.526343486	711982.879684449
718	0.0396745008862561	1.23265667224956	SCC	UCC	1388	759	1494	0.862797594121502	0.973184325226809	1.00705030912517	1.38297963033996	0.873126618572829	0.677683943018347	0.992185641613907	0.954547908618619	1.51272315096648	1.57111053344509	0.929321392199555	1.46394542893544	1.30776633975942	1.1773458296665	1.10432759915368	1.35041519897059	1.05230227769879	1.06677055056749	1.62687383405232	406236.203006355	352359.264912782	431749.380807657	1099918.65956188	375305.880000032	273262.230427806	421710.472116629	250251.026021196	759329.997978323	623657.637404613	312028.972417678	757310.867571673	751413.158181028	350259.965019526	339303.036787904	475542.472283872	399725.198821509	305270.81483035	589611.788013426	679290.701426147	630694.408626435	1397808.29401368	1358838.05583606
704	0.0938298571644782	1.24405615762589	UCC	SCC	1106	751	760	0.92341671326269	0.941809827833088	1.34956419718147	1.81489079118211	0.792221345495858	1.18169534424103	0.949016827425629	0.952003026369047	1.58454924804509	1.2543400938805	0.751881626739244	1.12752884000303	1.30684667329058	0.816437115251646	0.955159337165861	0.70072495677348	0.846919041652965	0.784599198365372	0.823814128108175	130885.634127371	135794.535812731	311080.441210852	444771.415534762	124056.730822059	209142.02687984	136640.88100074	95068.7981157755	225815.109732508	149892.312889733	100532.607218085	313599.644674986	213181.458900342	74842.9288990363	106913.192590069	108306.109183804	108980.352079954	85523.1456104309	89119.1358735817	466607.330391803	534909.279995616	945595.540372884	853031.349162188
746	0.0541767190295709	1.33496473148503	UCC	SCC	839	795	463	0.824196535094019	0.964906645654688	1.0118505703709	1.6439651020724	1.94145671306808	0.949658529686379	0.871710490791366	1.51482520086172	1.12777487098937	1.00413767409035	0.569441356947208	0.612376428542476	0.669773933357904	0.764919438462458	1.23905523041683	0.850809905635721	1.07405313512581	1.30320294103802	0.943134088308962	37329.9403244673	65550.8340992873	118651.487941182	230373.017786716	94592.9707049975	55390.7147078437	26953.0073144495	48336.0815361148	81588.7086570019	38343.308056579	35874.0431941635	86645.102220853	55464.2857029731	40095.5687986298	43152.2553055373	43338.2742877828	29679.7536974286	45389.678026038	75701.4852730506	421100.263729325	381142.931430308	778706.354362391	743562.25137449
741	0.00503250364392083	1.48910486107731	SCC	UCC	294	792	1238	0.539822780681371	1.14352864435132	0.816689512895799	0.880985009765464	0.682135817138534	1.0996854772723	0.455338467802529	0.654012329819073	0.779553554920477	1.66467317694972	0.845308293195129	0.92911242940333	1.61922737574264	1.17919166500673	1.14075989137823	1.31601822431056	1.00088914977861	0.799270825600897	1.17310183385455	78010.2362997623	159660.409893049	120440.338211227	117247.674821082	70463.2022791098	167057.006030645	41795.2360073213	51844.6899394068	70798.537369201	202814.58030528	109446.963857584	165330.128147729	168330.845154886	58703.2011901405	84230.1251733009	174593.346095509	82106.5851982718	69158.9575005685	94335.2800012332	517900.433115525	454545.631170094	656411.582010187	605184.621483724
753	0.100267416508044	1.45322595852315	SCC	UCC	587	809	634	0.979216669782163	2.10722122738614	1.12983029513057	0.674781929701042	1.50053635311641	1.53116795435922	0.385467224505453	1.119813177627	2.33701024585343	1.55770933762195	0.878179551523721	3.42300037149794	2.13847847403767	2.37225209262631	1.08986683052746	2.79640875337268	2.2333384081716	1.03025564117526	1.47747599473646	73156.6499975466	172650.59326405	71345.308272002	37613.9384938886	105827.628897802	91861.3277027006	27472.3488366662	57974.3908153349	71546.5266819375	98114.0585722218	66723.6290506824	260812.195043291	74939.425386164	49463.8445404966	54942.4042486603	146514.335788828	142253.329275989	58219.9399056108	70553.1921999565	431733.897897588	470740.866564443	838355.285185299	803868.416314981
761	0.0177181422643229	1.28676967321535	SCC	UCC	864	835	1597	1.20829684063157	0.984351745162291	0.758084164421049	1.16158157750586	0.956205021936952	0.954306146826688	0.710147740478519	0.98435783535508	0.834255514878331	1.16566261918259	0.877352589195863	1.23264398982998	1.69918868860751	1.03651853737704	1.04982187146245	1.02455644040113	1.33655797357188	1.07961020287767	1.7246673966932	525185.527200615	523065.584436305	438580.75319201	883719.69949632	642132.330260434	459922.381407845	326034.448756015	358877.834828493	412456.226717339	427151.351815235	432333.002624325	860475.58377101	961607.680390329	294973.87819052	503930.695532094	431223.372339145	548405.940377866	429632.122848256	590172.003174855	1452519.66209517	1335520.44434619	2459594.59418436	2315987.11263555
776	0.0523875757586372	1.23012595310666	UCC	SCC	997	857	703	1.14898523189402	1.2281409550161	1.61744944040766	1.6108960869861	1.18152102154144	1.20233440779884	1.22193204393482	1.17582657304567	1.59421262360011	1.71141434938618	1.31813835242225	0.802021948579761	1.24829827684456	0.658861901925462	1.08825127207602	1.41232770138332	0.913785535134354	0.692052432711377	0.976954475347671	75320.7867187473	83616.8489131187	225667.007557837	203772.043430078	79987.5639436928	134919.355497616	93760.30617774	61514.3902739093	178336.404399013	94585.676814486	83223.3083168708	135018.212606963	159841.545620964	31175.478900126	52661.3370264688	138405.720489564	62663.6677615859	39519.2400109621	100625.001185772	528463.32496527	563051.898341901	1042883.60739468	858004.422801654
770	0.0123685779195192	1.26011995257377	UCC	SCC	1574	849	1338	1.25524185954738	1.00391950058834	1.38782959896593	1.34654705331217	1.57693957823877	1.47312032448954	1.78738072899729	1.37537133157109	1.03358090778141	0.912893827020092	0.939112441745831	0.859490670135907	1.35453716461494	1.40195760662172	0.981506739548244	0.976414908208271	1.27361621754474	1.08557060567234	1.00746220638316	280001.974211865	276762.648367942	482404.842620117	344605.059562161	433594.248682112	378019.429563192	239101.751131794	203358.770994698	97255.7511271682	171681.601616027	240084.751884284	360483.527949314	145894.619647654	134207.461231187	192904.97407711	218816.407455708	152266.314128054	175201.228809833	175715.550493971	740393.202076505	624993.221943859	1153165.373807	1303326.43800902
783	0.00735219738024595	1.38393930424776	UCC	SCC	1278	869	1968	1.09604227686789	1.15307577000906	1.48776043285299	1.10104703107559	1.06216591159898	1.2868052380382	1.3126988832991	0.960455699860314	1.63755653828227	0.516629193703229	0.890714500090816	1.09166263346395	0.844635035523681	1.52360564834873	1.02294128249658	0.597257025282628	0.685910566684586	0.894920516913628	0.841561821869506	736033.91803896	751454.169894128	1191608.8321415	1128465.21337767	811820.843707686	835195.676979207	663690.142100495	478650.537622613	1162143.03374541	292495.555560282	538296.518901808	1055013.21362228	686135.529920605	584112.558378217	558856.39434576	338537.09667362	309932.638506685	486812.598741702	447551.459465287	1155214.43226715	1109206.40512524	2039219.82449375	2150745.40856155
777	0.0163813903729156	1.55062805348068	UCC	SCC	1616	857	295	1.27119437088472	1.08904350430069	1.58260950038532	1.04707223542216	1.51148499925501	1.50010099807355	2.59584652958649	1.10103156352538	0.755367198996093	0.471909016787967	0.724945471366128	0.79125308733979	0.676342206339303	1.65897117683279	1.05350468575604	1.05432136935983	1.24430663108097	0.716674413306468	0.531576054245819	19439.8203424262	21232.6143585382	47698.851377448	19940.3850176442	38812.382696353	22745.4065264724	17946.5974682018	23633.5234397371	8250.75575261508	6084.26844459141	13106.9601977955	28775.1976246678	8456.28546937983	11817.8208029791	19336.8004546996	13960.9764068179	7688.29596975575	16791.3933714092	7498.50521688067	173233.748074104	139340.013663942	278363.541800634	286909.626401995
795	0.0148135067623676	1.20412194307531	UCC	SCC	1492	893	1851	1.17953473468829	1.21061806834424	1.63152750115441	1.51959359033004	1.27041658358245	1.64664773863633	1.3190185615047	1.10231281391485	1.43756452041603	0.891933459557572	1.14563977427416	1.02078450150354	1.21161142419076	1.51840799519766	1.2362697017191	1.06031971320835	0.922535558273458	1.16533526860852	1.1929680016157	956720.120910186	931587.553416967	1479105.19473112	1520900.25929858	1119911.10530575	1487818.8869329	750140.649875466	684752.725975026	1127212.70989246	609925.000764624	817528.695683421	1116625.33184933	1087475.36588853	568464.602245644	778990.754320057	836673.053503842	468893.785478539	790161.628842249	1044005.47904186	995476.519763919	905628.226304916	1899056.92908671	2114247.19313962
803	0.0746717777173291	1.18109078005395	SCC	UCC	362	902	1529	0.993803452933845	0.779668628817801	0.681958644962912	0.682534576307989	1.35890843194119	0.802078799409049	0.911453419276723	0.953459628513555	0.94671383432482	0.847637168593534	0.834404544020714	1.41480918716397	1.20083883868666	0.887363069461814	0.912868568205057	1.19043845614452	1.13449230409174	1.00741043004286	1.21343806659933	876333.500420552	324640.057239088	386798.918497988	235213.808475216	469806.387327846	385922.838164264	291348.339705332	232259.331084863	278898.086801964	630156.921602129	322186.325067878	968264.095774657	404938.504237114	114388.185489001	225589.383684661	500218.755721697	324100.120182083	267863.43676479	228178.841714669	880443.462363191	704675.814331058	1086355.3171435	1108890.33845338
797	0.351056271867453	1.26346351998853	SCC	UCC	970	897	692	1.27094781578224	1.3609786513034	1.15955641612264	0.926952258639633	1.44326655467962	1.22190737803129	1.04254458127437	0.959132356842533	1.19017675673709	0.739676019605933	1.15662899850843	1.48935095513374	2.52679061638457	0.758319405754689	1.67277863284861	2.38361219404166	1.00964282215988	1.01080542236966	2.09874095113729	90729.5224843544	147614.362390199	165145.316532559	173680.472452388	165351.803569852	111368.840116721	111746.893146127	106681.078468079	115489.126801197	44517.6520837542	116334.834194643	255941.182154874	280657.353388505	53148.0651547298	136988.005161714	189727.633077273	96718.1883600558	122719.209661742	176443.514705931	596993.726099002	652974.816698425	1268824.18080814	1105715.36357078
832	0.0294702748988888	1.76859582765428	UCC	SCC	1570	931	1655	1.38964698358101	0.838930193019882	2.32406476191209	3.57145987902208	0.999202220118606	1.42466948002215	1.1119580436155	0.739772831521852	0.700052656659737	0.668300493523069	1.20111974616679	0.871966687288198	0.637804407737701	0.59883992219904	0.827287871133527	0.563934423484718	0.896800444230747	0.785221364829392	1.17857873209139	747710.947811137	238518.361246781	1126046.06046604	2896739.66664783	324741.031560044	716089.542684029	293286.08976582	200406.87144274	232263.097779593	303159.259953927	316680.042950352	509772.693036875	242222.542930806	181683.756138041	192186.161676904	247543.425908735	211396.819117518	232189.443148446	401486.344541015	1091041.3003158	990537.646181342	2350483.11101172	2277622.87822565
817	0.0100197602698145	1.42545874157596	UCC	SCC	1269	915	1091	1.06471338455672	0.894664195201064	1.63546317071028	1.6053819941318	1.86730866252864	1.42906749581729	0.830034602285501	1.03924444599525	1.50301002553563	0.62144007939995	1.1100667432873	0.83291444340405	0.871064594436749	0.955616593776869	1.08407742841584	0.80065027484589	1.19389973614811	0.70938686716328	1.07239850425936	246856.705178517	164591.552614746	505491.382853764	576525.130996878	452005.152838028	472940.06880781	110495.678289143	140897.94777238	350265.794627622	121473.4258378	189380.375429301	310629.091098976	232361.274135447	128370.490875709	187572.538663353	231401.30656333	142041.915326958	104979.918454083	206053.991810909	866674.926262253	813219.353973041	1885789.44362088	1718098.35894041
806	0.0688500825280086	1.16802312322589	SCC	UCC	490	907	1742	1.03877929870421	0.816002230046844	0.658319173057865	0.754228996368938	1.1201376378006	0.612324714573473	0.921874036016728	0.959619279234075	0.885556498577946	0.873486634193086	0.844086290905161	1.12181947127359	1.25615050741999	1.28634098789847	0.821614348303778	1.03008021016924	0.945583227238277	0.903798811953022	0.996873835129265	2595210.18324203	2333507.8170803	1801996.64192218	1725589.65252911	2340237.57092274	1871217.22392401	2074610.47305613	1373877.82653935	1022626.31699319	1839819.93515385	2238428.14458125	3705178.98461443	1660427.45423405	1100859.95778911	1226982.17209746	2749052.5517408	1901797.67190773	1412397.84916322	1517613.92949485	1098026.62639304	951729.407380122	1855171.20437667	2021117.59830689
823	0.00057592323217226	2.00015828149424	UCC	SCC	1063	918	811	2.19714018300441	0.982592949569742	1.85504311778188	1.47623556065313	0.820885124809538	1.43930647095081	1.13208009862799	1.24585395360986	2.95812183955837	0.722654194222654	0.755243478288645	0.660154025342495	0.730771493399125	0.614222515342515	0.856751848954968	0.566870893306838	0.59180794954691	1.30369680319988	1.0345728694379	341980.409578013	144712.103987204	392073.667964189	319555.635081677	146228.660870725	251353.160334265	126864.4932968	131250.314449838	461001.56012272	94829.5729523037	103146.998400589	168355.646822814	130360.336215849	49734.5524049635	109090.478748192	86453.9441399947	59271.1422528462	149915.297197051	97170.786725692	746625.79363741	635672.424708106	1453031.96824878	1301497.62943928
812	0.0624857297201962	1.22317618221093	UCC	SCC	991	913	457	1.34972700668165	0.7756365176788	1.28329857478382	1.06466240918291	0.81102563713575	1.05580232018091	0.993555348617826	1.16934407581706	1.0350552099518	0.650941221689189	0.740364314328161	0.655658458364324	0.788784400402041	0.919651233686773	1.47580647590343	0.785237303165049	0.547952979995309	1.0746434012847	1.02520411319654	94024.3441854293	63330.9455834818	132580.053804016	98555.0477589361	69540.8651449739	82148.5958869261	64004.0794640523	48598.1544231294	72195.9176633642	38230.1459267545	56058.5162328384	81732.8968891357	62977.4360027377	31844.3049431775	90451.671888919	53356.5863263724	31547.0280641901	48750.3754626215	56538.747504237	422868.833915865	391929.130635468	900831.015761172	749562.265951318
830	0.00949833704259784	2.01399915663947	UCC	SCC	1544	928	1927	1.3532669838403	0.584797778007802	2.46794992782424	3.16982751998201	1.06088480391776	1.73595044533381	0.78210716250332	1.21686727378864	0.688211729748693	0.772270806937259	0.77615880675765	0.706364633189966	0.741851098753833	0.598344560376834	0.768208856189433	0.512485016260307	0.569741436473577	0.545982222718683	1.2136400597241	483727.952841114	300381.343922331	1601916.8327974	2974933.71824169	502056.758410207	1284918.6570953	238999.433092859	367122.702926097	213668.047185028	232732.546848915	369705.769692049	553224.38189928	263640.296626389	210055.798050234	259863.676828922	331275.306608001	155599.423201067	179797.092555834	542299.414551601	1602359.50685907	1223055.51473824	3571603.34956491	2771940.32124557
838	0.0421665897256236	1.62935517208154	UCC	SCC	884	940	450	1.22350042198728	1.69072240163962	1.01765064423714	1.40166800376942	0.464689025590967	1.00622727425832	0.790741148753822	1.80916749143876	1.82217758034501	0.640841398851084	0.928121076152349	0.600922444600699	0.212268029530997	1.39441724514729	1.15682501223043	0.216203319878862	0.470115233437621	1.29791649417591	0.738120918389991	113753.30417086	185589.848231688	118781.793128272	164598.515500325	48221.7615642138	100490.668639901	63219.814421404	103701.184899213	153013.749817774	50231.9760025	94476.7491078142	84632.7271231004	20403.3690360101	61251.2792477174	85808.4398588799	18856.5219168409	33590.9874276256	81205.9453499075	37160.4574561757	367208.728983533	405238.497563994	761122.498616413	589689.917824027
846	0.0402058905838937	1.21496918255826	SCC	UCC	514	956	1360	1.20563569114352	0.968363296815066	0.640518997325782	0.970115451544044	1.18289256264273	0.745231308272367	1.16244471482346	1.12831317000866	0.800440374058887	1.00724680495586	0.925252523627336	1.35684464058644	1.34282650033154	1.23372283400091	1.36460122614654	1.17759917425152	0.912064700772314	1.1003493693933	1.46453077934883	668593.385151954	580961.497275817	393127.706066409	654036.863858387	607699.177583466	509823.565488823	599707.973482799	427994.414312462	235090.649884262	470924.931974854	514763.452855519	1004848.30786964	451443.922285872	311127.265744286	501107.364043198	703551.4901132	420525.884019685	455591.039952861	620403.145219553	798955.027272698	638962.650106561	1378126.06146754	1438946.44894897
845	0.00181947722916098	1.79989809021532	UCC	SCC	1571	954	1175	1.36566673950595	0.864171202362464	2.41421361519284	1.79822978282404	1.08447076414212	2.40806495302112	1.08787172218738	1.05345239001134	1.16512505498184	0.81207335587646	0.763140939481399	0.771100736293184	1.09073496574885	0.960663938508111	0.867645465390981	0.393076193712459	0.797579826999533	0.925584791138357	0.792483701324484	458883.686441973	309827.794994942	1084182.99715387	818570.001457759	467049.630279883	866577.979649369	305214.662830817	225219.162684938	280545.628787826	230050.379283573	253725.276967885	417836.870361169	300626.829936346	163577.584528699	267097.095793665	123533.792601395	199986.848029216	215994.53761813	217540.417125287	710761.766206819	620923.992562835	1151639.67458827	1216413.87799366
854	0.00829371292729475	1.2766574766697	UCC	SCC	1170	981	1615	1.27709030139094	0.969752564619656	1.47832887749721	1.25823296365354	0.833506983021085	1.16065379722857	1.11371999457329	1.13965117579817	1.5916968553448	0.814155531788024	1.00651011600357	1.08027086070659	1.12202324049211	0.719072437937168	0.965053897056781	0.780192324184984	0.991846752332531	0.994109904945142	0.946008989965763	416443.016587556	315149.567583598	662865.16503276	577655.082298792	265940.879286491	465339.162311801	260562.514258743	182678.135208857	545134.847861639	223826.323370717	303327.872746773	584461.007653317	439868.615716981	123487.172431359	220094.457905398	273173.244698101	207386.300365103	173934.27021574	239317.126383014	752026.570931855	815884.277591652	1530632.58015278	1407040.36559747
856	0.0493207673412523	1.38254659332636	UCC	SCC	958	992	1973	0.588905224622089	1.43089201036236	1.1818202068875	1.07024503406856	1.19516939960017	2.29645485875426	1.30548537061332	1.20785822098518	0.929013321518383	0.793499435273604	0.767826661651428	1.05669911548019	1.16866034973991	0.610898988448821	0.966686304113771	1.1905969327958	0.803292780433343	0.968803690988252	0.678835217283912	356484.005658098	1121759.02275195	1071224.52410796	1017917.34495003	972670.374039252	1866869.19477636	829169.532500288	617459.88742067	686928.732259824	404959.013458222	558205.739300746	1155710.83281349	989135.039985912	217340.350573448	562345.816988969	845259.998519089	455978.913020752	540585.890422422	305098.02459025	1473773.16252586	1340581.78470629	2786352.38540048	2280706.66681016
868	0.0207799429758907	1.26722473235648	UCC	SCC	1586	1007	2326	1.15503330688667	1.14670662378267	1.17788169702837	0.912809894970227	0.931557272839941	1.14310677793969	1.42323271465386	1.10955702794811	1.35451045467679	0.786067085418823	0.953975967666216	1.0650909814976	0.445802736323481	0.813875294058745	1.02269122375147	0.981633582176797	1.04164246502844	0.880846690239952	1.08717735885597	427387.370659343	612746.162932368	631119.512951864	565483.817692318	535500.081704454	579362.061606061	501070.736236292	361152.002148273	549613.3789924	245220.398756924	472720.144660112	688597.412948886	207059.519247544	188598.993780626	420219.48878795	434492.456915393	327748.993887309	312951.369717614	376779.002333441	1244694.69602758	1186708.52373202	2102049.18083751	2483708.81331769
865	0.267149014520948	1.12725232442088	SCC	UCC	756	1005	1048	2.06233721665183	1.89349404341787	1.84609842461073	1.28553195845059	0.672948746696855	0.720465008372642	1.89149915176295	0.868664715674686	1.26462482110648	1.40245564753648	2.23676662967363	1.50288883349826	1.68410666908001	1.18257890958192	1.91140139203998	1.63712425780182	1.29337532160394	1.12574302544592	1.68693588063762	186863.319003491	139858.263423993	173811.508406917	150305.878260773	71820.8393476486	88436.1943183257	176335.545996226	46574.2176690577	101183.77597735	107133.013426771	153208.640738451	170733.710718415	154239.750275147	51720.7580178689	145814.954282405	175496.466594961	107760.067558302	65882.3047951061	131120.272511352	831376.488469332	776746.642603343	1508275.00264098	1258662.09461956
881	0.00156409002663116	1.63329498531249	UCC	SCC	928	1015	1049	0.84219161291368	2.25081444955209	1.54141124350177	1.52494795086912	1.15123504556438	1.50828355254398	1.31311025076812	1.54808340204424	2.08580881220829	0.825435270030984	1.28472021164182	0.820557123463277	1.33116369523946	0.832659015590288	0.947125705658064	0.945700435128048	1.1266377903349	0.687934182207185	0.562834957281241	188653.769161833	416127.118980584	502825.24905075	416160.028244005	252077.691184864	371867.727545662	232668.052318656	265054.589606211	427623.837952737	155886.103707393	220258.804795148	322980.364070043	312389.487493681	84999.0743684025	148238.057319781	203623.859249253	178410.103875087	128565.367430179	84115.7903695115	844168.379550472	896377.806601942	1640727.49799819	1374999.21497428
895	0.972950444739403	1.0211699062796	UCC	SCC	987	1047	2569	0.870561478938372	1.17451907326207	1.09851783084103	0.791677209779716	0.718342402701153	0.920695263241414	1.18289842894975	1.24536355611752	1.93032329793217	1.02473151149652	1.14283943242468	0.972991953223015	1.1188555801127	0.975984382387988	1.30534492299024	1.07023456944242	0.758712704079815	0.918923922753327	1.51913580060643	1234404.41208423	2083824.44952425	2471037.47043798	1712385.3100753	1414183.64862757	1930813.68389676	1748995.3612555	1485024.09432912	3358766.10204719	1225005.15506171	1880289.27484986	2640889.40246643	2228441.70781146	789655.896568825	1836882.06270484	1960076.46908439	1002577.90100449	1196060.19439273	2280989.60900501	1249806.78226805	1319098.87475	2518700.11086185	2177869.16001377
890	0.0146366203440718	1.3460911050657	UCC	SCC	735	1030	683	1.61874569082375	1.02129514422339	1.45140207295285	1.47573795514646	1.91860364270168	1.468571513489	1.45284556777362	1.26777542864303	1.21279434283449	1.00018040872025	0.751669664620787	1.03192208625314	1.3734162664295	0.752197359525178	0.668158346618025	1.71994446715966	1.54078297840089	0.82980199559154	0.969947805841784	99287.3757365469	55893.9194595188	117746.576415299	92947.1464941715	102315.224927657	70493.1500308154	52536.0758695358	37548.9725097536	69910.710946782	51720.6001991072	38148.6099504747	101012.751733412	90622.5502820678	17721.4919847844	25469.2453467324	72100.0927791224	49794.2526489819	26826.6432423241	56089.2294916908	525791.380390837	497470.590808672	982228.090715645	798734.858387157
899	0.00719738493367317	1.45513056010643	UCC	SCC	1384	1052	437	2.06566239807799	1.53684646664468	1.03974282658359	1.22756470061384	1.24416512781801	1.77055261166579	1.60127216285647	1.08646441264036	1.38096537032073	1.14468277036509	0.833104752287838	0.721754065288183	1.76845064285842	0.57296272918359	0.962883400220527	0.918054532487782	1.34187999182534	0.696142883849858	0.93093865035534	69887.4572206162	48664.2033681007	41850.6337225653	61392.0841790008	34544.4694588846	51334.457153619	36971.0604119837	18964.2304048816	46166.0226064857	32650.8767295581	24463.4184316538	35053.7180777459	67672.1776273765	10718.5496035289	19109.7885960703	23245.4628194444	27689.1739575306	13263.3807577696	23262.1597092273	212041.110396825	234531.897910969	410673.062393256	343231.610068785
902	0.0290040481695359	1.68508394882883	UCC	SCC	1362	1061	325	2.53295086427993	1.12290716234885	0.754479865383144	1.94372293940095	0.846470993543559	1.9829712616814	0.990391181339364	0.964866463291046	2.80281653255854	0.725562028131442	0.821492963101123	0.621332633432468	1.17827214993769	1.83282370706531	1.00335275859855	0.550458263719353	1.01144863759531	0.625941087703847	0.822116767376401	37639.3327388944	19603.7487260482	33198.574404289	26500.8990298658	13109.496497586	20700.4902150742	17972.9347606326	19994.8123035003	29014.4762714226	9089.90831211075	13299.5675429169	32988.6611072473	13961.857938001	9347.35215920925	11107.3194070423	5018.31809930649	16404.2219194418	14158.5804224886	24048.158592853	155493.367176557	208255.750657705	316675.695017831	297775.148651446
905	0.691112824883617	1.03200512629178	UCC	SCC	1089	1073	379	1.02787464427735	0.927762551254386	1.11128579203866	1.29527479068042	0.690562979486089	0.940587766113826	1.28686463375969	0.991950099732337	1.16105581576331	1.22319445517884	0.936464109877441	0.815972728232062	0.780893195198104	0.701927897878116	1.18333508451702	0.945702208690635	0.92840230720005	1.48184860055931	1.15856024746684	30344.4708179283	41706.4602990478	57884.2101754684	70822.7239909892	32834.1598683727	42059.0509079887	40464.3441896722	35496.5618794081	54700.4741861585	30444.2111116277	39038.7611843726	51283.6276838394	42112.1261168732	14356.3778813976	40217.2191237471	36930.4097867046	26090.0805854476	57881.0539864907	46174.059139286	197766.52671096	216924.859059128	345263.689530573	425638.37770635
913	0.045414398134339	1.4706032504906	UCC	SCC	461	1086	1103	1.1161779959327	1.36968411886396	1.6805666588619	0.434265822306697	0.773333206390141	0.992595382292942	0.95636414505311	0.961544308040715	1.16084468462388	0.613862922173426	1.02964692490435	1.01258196894417	0.967573878119442	0.288137790655862	0.712083578511825	0.428769782175013	0.507749590578642	0.892831722225181	0.683195531019892	179529.592268065	115679.433783024	245121.140697571	141819.505056429	89852.0002207568	95923.3848752538	78466.8058399728	95728.117708862	77139.1606928195	83242.2472668828	80642.216706996	178206.672160644	73597.3986375584	35198.3414873082	59138.967991486	36186.4513952065	37231.6119242503	97023.282157416	55397.9886905681	574340.416972254	559855.077156118	1192440.83512448	738666.112449165
906	0.12962585076139	1.22215537247712	UCC	SCC	991	1076	379	0.80953359096971	0.983393878784476	1.15610946033373	1.01732865346585	0.665149236209711	0.704254345387018	1.08746683551942	1.02692293509706	1.78694911899113	0.705774210874224	0.984033147352741	0.77399702227392	0.896040217886069	0.674912797195502	1.11168378954649	0.710164710899489	0.746671058944729	0.898208633452635	0.896344691838221	63258.7491576497	78066.3412889529	101991.812604996	86448.7749119385	42968.9407333605	57386.4968089015	54367.01366536	46753.4101632427	127470.665896513	46496.6128654794	72441.0021452711	82389.978566533	73164.9546452882	21452.9437171912	51333.2196337875	50536.928955114	33361.7131818531	44636.3625978452	44374.8899483486	190646.360054831	185918.090465095	373414.244567979	330413.045125405
916	0.0359562765018586	2.00154738108214	UCC	SCC	1711	1095	497	0.846411551163386	0.940400767749381	2.3531383990588	1.00992889945727	0.518615786715421	3.49769572023972	1.27880209483489	1.02400614434564	3.25956125971582	0.724817391521824	1.16823521475912	0.650285925900929	0.836834968588037	0.959104111647289	0.292546225465204	0.86689011275287	1.14184905305091	0.971958614268625	0.563686206989399	12204.0862755965	20816.1470129477	112584.005494141	40091.7893908564	19222.8113713234	54396.0071933215	23259.721388391	18158.3806079049	62433.6639824071	8810.93705910526	23980.3800213032	37540.6963848801	18347.5057185885	14242.0352774731	7750.8146454543	11773.8534922998	18561.3446234643	18813.017398391	14634.521202926	134956.831655993	249143.418414658	534623.442066418	318347.989914969
914	0.0163457280797157	1.47407829467821	SCC	UCC	944	1087	984	0.921426768030346	0.899094601974929	0.958261018523438	0.800849609843855	0.975038844875897	0.503908055730207	0.89634041688601	0.866868688436534	0.991933279665062	1.17962427759801	0.883357161388038	1.6226972067446	2.02283531077448	0.656023706742534	1.03259362366088	1.73625535099656	1.31334978212126	0.947640822117113	1.40344158603413	186564.744182783	227609.710724552	249819.06540418	243548.604022791	232200.075844122	156427.421666926	178300.80101706	137627.17333851	235645.055904181	201364.199683479	207376.780247467	510443.868083421	550064.901009924	74626.9812113747	175772.754509891	470700.612884316	233485.701524575	164221.784208873	201760.678414311	477665.617595569	436335.592671986	964436.970038169	796465.772840858
926	0.00250440044469036	1.46281257970501	SCC	UCC	226	1111	1779	1.01173694373635	0.6531600761615	0.658685033825037	1.15786368851347	0.826199662993417	0.515189472570698	0.552373082870759	1.04529763422944	0.954840803250698	1.10422285515306	0.963167510531602	1.33295324258025	1.46436416511723	1.52728027944059	1.24394767114274	1.39701672380081	0.92760760674437	1.11686719100953	0.910072188810783	271681.795224286	132204.443402965	126513.565419566	178773.169104813	96645.1902903512	130173.574265337	62628.6126007615	115882.458330659	116067.712527566	249988.175845323	180786.768566965	308917.818809329	203754.442004552	88207.4592361907	104010.940590165	308266.99975203	93994.8705186687	135149.796852484	105852.031012728	911903.797121168	589020.84818408	896807.274227356	684469.525770608
928	0.0400623788903943	1.69309938601884	UCC	SCC	1044	1113	677	2.16524841774916	0.567536302027482	1.98388907016391	0.993963578185261	2.37926909898935	3.01759304873541	1.21206398183119	1.50096179661625	0.952702295708379	1.01480565618614	0.537858543281507	1.22014470466159	1.43867200787009	0.883018979860182	0.904684281822191	1.07117510191685	1.32656772864546	0.859912444643182	0.438218890733912	90038.620534862	45874.4260853211	102216.882999466	59104.6821098217	75686.0995270152	131921.853448168	23184.8520789871	30467.0770665189	45826.2184140776	35577.3656911886	40316.5597014963	75855.1956718162	79212.9412828438	19640.9783770205	20570.8049171837	40896.4983197682	22678.1582008182	19052.4801747976	11024.3770788499	339946.967701175	340254.712402033	612013.835746494	556746.119016779
938	0.0386798137690031	1.33762231821107	UCC	SCC	1712	1134	1568	0.746548714040417	0.941473820136336	1.16215475546558	1.00988517735244	1.08227352424183	1.92422044745434	1.34924485222027	1.17659489182343	1.72128837394007	0.595634666111186	0.784306321405349	0.657599944188155	1.21968847848383	1.17606915210123	0.799501501442322	0.900915630024714	1.20384292092877	0.940580997216458	0.953568193945699	49413.9592125058	250826.436209592	560759.636069486	268732.715338051	168453.972312499	274780.162835241	185011.226438453	175467.358440004	276986.554237832	33238.4889766446	193771.174462714	382862.908363007	224662.977560021	117063.920647503	88949.8430723454	112352.891442045	147528.764199001	153109.349546019	124082.482266477	423453.44562732	656349.019281194	1367432.73338857	1080043.49390462
946	0.778494156377857	1.00248402039195	SCC	UCC	1401	1140	1457	1.01173534300333	0.445979315883418	0.773704477964414	1.15066075746765	0.896717696114755	2.19508362488843	1.32925934007556	1.06805537780763	0.926573992226906	0.781687556412097	0.239740652765144	0.856880927884094	2.32577020002906	1.20135710258699	0.566707034129885	0.82686653026541	1.25557943662941	1.75261608982017	1.10624756472497	227705.014397093	86664.8513599723	304565.408014084	349272.630607567	203140.19040206	465069.409788711	229742.945074477	198140.557341052	170862.67947537	148323.060279498	43202.4483312269	407000.25977321	490920.813618064	136405.234793327	91765.7035262969	152993.048480632	193943.945609971	354897.169155175	228367.958792383	587088.106249832	530383.433994197	1325609.53326089	959429.984038517
939	0.085977480717603	1.25046866302729	UCC	SCC	1729	1134	626	1.00792479176425	1.12223944549862	1.37452485855743	0.677507214924135	1.10155289723137	1.84277947189821	0.949295630428066	1.28142666270359	1.19172015778429	0.662897598715411	0.683613668173133	0.884771723074009	1.24703889092037	0.843971382531638	0.981598075959598	1.11019353011019	1.21993137983434	1.06778956207072	0.671543062332241	32894.9053298968	151331.160121953	105080.398526135	54318.8943102171	101628.96873598	139476.035578407	61137.7220820222	45719.7448846259	70171.2000812933	18239.6611124455	85485.40345595	81614.8321560031	84050.8584265261	25310.8296763262	64733.2691813334	73382.8376967023	70217.0764215563	41584.534571112	36229.6301010459	205956.761249983	297130.279603651	421886.815816851	444925.917053058
942	0.640692384706665	1.06901757012394	UCC	SCC	1668	1136	851	1.33310195716875	0.729105979213003	1.35364843968515	0.969931744841126	0.777263514509351	1.50010366865184	0.875997813956001	1.44700373359246	1.00386550311065	0.861511533208227	0.873051159582791	1.10996857695807	1.01841456945807	1.47337223692934	1.10874727782607	1.14457121145528	1.09766860904495	1.04970007953074	0.646383334558906	43679.2882920962	53649.5374391812	98198.9780356231	81234.1868987089	46703.2662667317	100004.018373235	49362.6861364839	41062.9912699268	59386.8112515372	23798.1440558479	59573.5406044822	97158.4348579311	68963.0748223808	46158.5130831087	47620.4198065929	66635.947456249	55279.814289927	32514.8902765852	33604.746904632	229596.74778483	358407.752155713	639718.761800062	651935.926473206
947	0.652577630954062	1.04135774062926	UCC	SCC	1170	1141	1083	1.01392917219898	0.591833239585889	0.900059829797589	1.06025924922697	0.57707375310266	1.72838501584803	1.00217805488957	1.11859267014653	1.1360429971696	0.668387247427474	1.21148184791751	0.417309836846991	1.52224098425716	0.886926488254259	0.515866721833501	0.712464440641132	0.987497710052081	1.84845593006629	0.969168229339793	69522.2128672218	53644.0749727727	184247.330633679	139139.195738311	51414.6230078442	127229.675761387	56636.0504317458	46175.1709023871	101295.689201482	38637.936965845	101830.462315887	103075.91343514	155366.414089797	43537.8228876571	32852.9616757913	45801.6055326031	49875.0951587212	83287.873676996	53507.7744422988	421824.831554868	381569.84645714	878383.028541729	751745.455155194
944	0.0447511851501564	1.45762096360162	UCC	SCC	962	1139	459	1.55703458703205	1.31041553505196	1.59917666297092	1.99404466863652	3.32573881110917	2.50828837549265	1.09491293726415	1.2623169261879	1.09020068170674	0.974182358660907	1.1113055739923	1.17797549859956	1.87857814783128	1.20545232146365	0.565033717354071	1.62251279647473	1.37246629047713	1.01029808379545	1.08206011949775	25910.9858373789	30998.4361917962	45574.1564009847	70043.5416997376	101004.30100203	43522.9230082716	14872.417573394	16735.638410183	24913.0498138573	13667.7096332031	24378.256442406	40506.7311240328	49139.1059162223	15838.8963453044	12266.1359422442	24586.590108219	16661.083411117	14620.4095791264	26546.9509545606	232380.983575397	210875.85821832	409232.733648466	382695.120078938
988	0.00197914045739322	1.57691055746017	UCC	SCC	1417	1225	717	0.714687023848623	1.01032306714946	1.49270296022064	1.64398309443542	1.28475829559999	0.982416825812648	1.05013441497641	1.03769665967333	1.48403385510444	1.23210691451272	0.629671159361422	0.549730977887334	0.476122059412635	0.880881929911024	0.839821059667795	0.616603795527378	0.601645213150644	0.895423787984109	0.817867085359602	26958.7305613434	74814.4616121291	133737.490274895	125552.898676356	88488.3962385363	78032.6314061815	54292.0084241287	54146.1983003606	95471.7804791065	39183.3661064631	43239.1835237685	59429.0421134252	35061.2224087972	25164.5264213179	41345.9842470045	42771.6727054081	27799.1201749924	50999.0762872297	133426.121749771	277796.052493542	247327.294603646	521301.554135373	444331.681866388
990	0.882482416278571	1.01697748729402	UCC	SCC	1149	1228	1148	0.464987441184738	0.74057918752557	1.63087839036539	1.46773075092979	0.985469664078057	0.749304080174079	0.970630990425305	0.930368898225329	0.924143762342276	0.902223366701833	0.63713678617119	0.999692559393924	1.25416798717831	1.18150524750265	0.874391437528437	1.28238503287876	0.871303321970894	0.936792509246891	0.744974447367736	30806.9150206944	43285.4313830917	114350.293502174	132244.301534969	80681.7483977121	71826.8286837875	56121.3306615448	44900.5750490488	48175.8212396032	50395.3962134333	34533.5578444996	84576.7338969892	74838.114681682	39820.6085357844	51170.494938385	107353.600748558	45023.8620511314	49348.761808958	174143.738882065	495615.924433354	431537.778956933	856614.195227268	763078.655006091
1030	0.0525055592512856	1.38040854852679	UCC	SCC	1072	1276	2722	0.750777020969902	1.14678595244748	1.05526346442354	0.811336804567882	1.52865385602881	1.10634294661665	0.703711721540641	1.81702295847184	0.970718911838665	1.04716668267927	0.93208975708754	0.487309841118428	0.514532194850895	0.512845604709507	1.70042866312359	0.698029571479673	0.417043825729163	0.919025474436218	0.732628538360577	294689.226952247	619283.360910567	787690.554256252	884034.036122492	863869.536540649	664297.761193678	611872.120411872	545054.234931914	659745.773718105	346528.460921463	466770.261616037	438903.114056967	400288.595784186	209023.978911173	686877.199707167	366029.77910044	324076.205400723	300914.409669679	570497.716679945	1265802.35492444	1281713.51906099	2491611.18424537	2091096.39088945
1001	0.355526945186652	1.17033250678843	SCC	UCC	882	1237	740	1.39043191534852	0.721269304246575	0.990387500182365	1.28504091604868	0.904767385564639	0.983533509721997	0.959308208721764	1.07838611967284	1.39584551465434	2.00669234546925	0.964459218237228	1.2551722280254	1.75301773348827	1.25488539978312	0.857953447099749	1.7653621785081	0.83852652176447	1.14423015252375	0.784949259908737	62642.6703687382	63627.9597028447	59694.6686701009	78524.1436223228	68026.4303859444	57917.4290691239	51079.5718657855	40024.7581416756	46744.3271788889	76220.3844463693	78899.2386326475	91285.6394105346	67197.8540352204	28683.4894165321	46109.047332287	90786.9681413468	39902.9919089433	46355.7857212861	106656.565893972	426628.173886081	360795.257608853	733133.097397959	610190.634772189
1022	0.0254586461195538	1.26982357565062	UCC	SCC	1321	1270	2310	1.28186450254208	0.798146511554277	0.819652444493359	1.28704943014532	1.1159834650438	0.980770317920058	0.908764262847536	1.55750346835411	1.0911889795479	0.708805726854148	0.84649201230271	0.865809355770087	0.801391752624766	0.63797596787098	1.35210982741623	0.822537344369085	0.850818014958568	0.889929158479265	0.835058785174633	754112.312684644	523356.464137143	627232.136235652	1138298.68537133	757866.917067467	660887.208325764	499607.995341283	650021.076641607	766656.598398018	351553.101923077	514726.151280346	799446.825136617	644500.57963582	211060.513807567	656339.949312587	484044.441884291	418036.675829855	405405.825011714	495446.277808928	1120858.04351634	967398.910477086	1741380.11863157	1657936.77151679
1031	0.038914481467304	1.2819108386913	SCC	UCC	545	1278	1203	0.887775472255732	1.09518293990965	0.696860669439789	0.941785961530442	1.13661953326396	0.347733866186879	0.961753855353538	0.873832920327706	0.842576363354746	1.15512894781621	1.1449191149117	1.28568705884305	1.18229901618711	0.695508362526653	1.16000972486282	1.05835952787316	1.20989315561876	0.997712894370833	1.19775978051492	108381.52284921	132212.904914838	105476.615521858	152569.67704148	143201.97334026	80441.1103395445	125547.819021733	89232.7038430378	144256.563808113	118891.930879678	128174.130526829	234808.735350945	231702.743659479	42146.3563265637	104466.536883617	213812.884294934	141153.556656205	111208.342370256	151739.4811741	772336.80820095	662673.049817652	1218290.85341779	1139081.63887442
1032	0.00671765756361331	1.8550452710289	UCC	SCC	699	1280	511	0.935751161534916	1.63937057225383	1.20905421959754	0.988889610977758	4.36222533585941	1.7880265520055	1.21598496693773	1.01174465065317	1.60391577473576	0.840795177450268	1.2323852769988	0.753365287213175	0.897527844008069	0.968264350500728	1.07926546128348	1.00289339972639	0.811254321748487	0.61162989229025	0.64035649128571	37785.222936242	52417.756060498	56336.9899772066	39687.7189907971	120670.656859588	67216.9105460152	37835.2556517824	23721.3300690973	60847.6364112344	28623.4271766023	36541.4846325324	42356.7093181373	38975.1344244475	14535.9670878988	21340.4483937573	32925.2391065694	22559.2708915313	15652.8330769455	16922.0568755342	307168.2751904	274018.237832424	556009.327594883	421787.706518785
1053	0.00140712764735251	1.51882206863538	UCC	SCC	1325	1308	1149	1.67418026744317	0.840760670351355	1.17229790119033	1.47672006948585	0.939966818840455	1.208945711637	1.23871163691772	1.98656500078307	1.41855674015377	0.805371300964939	0.884256567005638	1.0599012428855	0.907733200608908	0.706263374339656	0.757243277415577	0.638560327825947	1.06026081557514	1.12510197489181	0.802367793750381	256548.699613542	172833.881269229	260096.711622408	404270.287395898	187899.519254722	227433.194140863	193556.445574564	234775.821454026	230591.529319083	104047.956331297	168567.24362087	283746.831295316	168901.067767468	72323.9263057196	108200.74541503	104910.405552599	148064.076057943	145137.155621036	136735.31408555	660830.1896735	521244.824041378	1063523.96272386	944905.894756715
1068	0.658193594803822	1.03867091972643	UCC	SCC	1028	1338	1553	1.18416175806952	0.899629679130751	0.810107273663046	1.08660393637532	1.15627249458009	1.35305721269068	0.931895263326345	0.834769983520239	0.866409955678843	1.03442875810121	0.981774362114101	0.903042427286132	1.136811448772	0.744996955999695	1.13358740004576	0.920036387488794	0.808298214329969	0.823583420059842	1.27260857760263	307797.646100423	285705.195913588	291459.422087486	737855.245235583	357116.803619558	449058.418369545	389509.627858995	203936.259068052	204161.962414028	226685.976598665	289137.517176592	392023.830414896	306631.927590524	189232.64386559	250257.315417854	266662.082578051	301941.133414094	219619.728729748	391022.59942993	868556.210245755	758506.803973918	1727564.23746077	1304365.13125187
1056	0.00441632099235023	1.39585097812912	UCC	SCC	1056	1320	1883	1.27958311507369	1.05217845009056	1.48062225508724	1.42609990992027	0.907614583454467	1.32674947179219	1.41690506119238	1.17323621523374	1.5468004276722	1.03608957504071	1.23874981978712	0.769938640229227	0.555133261450443	0.920596006661154	0.899055931361948	0.588635864576012	0.947501690881042	1.24315385809179	1.04265200383606	343323.730147147	293956.95690515	684115.264536659	535775.436397872	263823.684869106	477696.818583798	446851.187277109	248344.139866821	466253.211539371	234370.222111937	320934.452205862	429249.569725539	191541.259589126	129372.984480639	186801.64975039	185088.623548996	267055.623267438	287229.782926816	305848.938719136	1217205.16427145	1020286.14082348	2114106.26624695	2033300.71310469
1083	0.231266295328835	1.16161001075131	SCC	UCC	697	1368	1316	1.53246140181252	0.977133375109569	1.05595042848736	1.15183334115397	0.844156132533452	0.996486214996539	1.20577746876424	1.19827196661679	1.08729309345685	1.1761593646725	0.882273934843839	1.28111487158643	1.95452933308023	0.76751298491354	1.17423830686159	1.46166531486424	1.56472119984556	1.25739220442187	1.45088265574916	487355.553378228	408737.646760509	386355.033995946	531675.378688562	336156.935311265	502735.046663643	423085.183671164	256946.337699903	328643.744986362	315349.648455051	342241.474501882	565587.577335092	676236.286363868	132520.876355021	334239.074745657	643999.290247036	490678.679634514	294302.484158192	391410.661866377	791056.417032588	654312.01530589	1656692.17557124	1080057.9457072
1087	0.104977883902451	1.2358021449399	UCC	SCC	430	1372	1955	0.695310878091539	0.545431852020154	1.22918402880909	0.988453936214779	0.653603945739742	0.670942141048313	0.962106215158633	0.927760994266715	1.27098346065788	0.700598797852736	0.596264742586027	0.855105079388767	0.791051069962888	0.648026993349203	0.720674751782686	0.795590845138585	0.865674948008573	0.622239295165197	0.547032799796348	126631.36504138	114324.535840954	548291.418021708	158105.76266652	163438.83857579	163880.540950577	120756.764247938	80815.0864618635	147264.898655676	107572.548645868	115898.142926459	460238.314569376	104915.922340481	38772.6982162118	128813.562022087	169707.750338998	97105.2846280532	59162.9604947983	84183.2572384974	989346.380427517	795727.130995103	2020887.75020439	1284458.16434551
1080	0.094262069638405	1.23448376217497	UCC	SCC	472	1367	743	0.564512515932577	0.860582532575576	1.37696652558104	0.972379690972351	0.809822568173484	1.03563127557416	1.03878180450132	1.15837760753335	1.34742460984593	0.715685662351429	0.965774290050981	1.13415692489593	0.872120580802133	0.56937685838477	0.801851531657144	0.734881577539019	0.998021174061483	0.627992270740585	0.828732510538276	17959.9193462395	76653.8688829244	88524.5962257097	59311.9498354006	43648.7497561727	146227.182617904	75416.3807191151	40991.3490724735	76362.6080235098	19196.538738484	79772.9383199728	87979.6977500804	56575.7538619142	12991.1559890952	30892.8216080749	90617.0450662861	64756.0987899427	24256.7430736132	44505.6940178161	379061.078403587	366545.449811296	827231.136775207	558532.361947646
1091	0.00100474966105302	1.69647311799902	UCC	SCC	1386	1388	1179	1.48521542618654	1.39702040160536	2.0331660230179	1.70746685976218	2.3319008039872	2.38461125847973	1.36345500474084	1.88061666292332	0.973911727839268	1.08056199267077	0.724491352220351	0.67034617999402	0.68647637425653	1.38274242334051	1.39008337190944	0.960277696088695	0.974059797885545	1.451545468425	0.868766417429495	166660.503457042	167835.432081764	198168.498177378	324989.291300487	187580.00359791	144959.213150168	124047.053095204	89805.7000656443	79928.6345155649	102226.321087686	80714.6754733422	78836.921712563	64489.0426905174	98446.3727066501	79928.0092943563	50979.3924596452	79201.0299245408	75660.7076336979	52323.7499804447	550476.841159677	535581.630091134	935619.049328421	888157.627058709
1102	0.043798110335454	1.42029737546987	SCC	UCC	1499	1420	2785	1.18821691852468	1.0082385689004	0.766357705555222	1.0131123835136	0.824063396140339	0.659401085211032	1.31515394510684	0.9609914893807	1.04532500097168	0.960587120421203	0.950820093995325	1.24188163414227	0.730925660157495	1.61972324362708	1.71575230427243	1.5762741886877	1.37816821824919	1.04875296135332	2.63426247843562	1152980.91394275	1211404.32530855	937730.416466214	1428019.55669193	1050025.68478075	882721.463482073	1430829.62497854	638671.755038317	1126427.01293218	785837.865854502	1059406.32354339	1833561.25767433	901576.254491713	854002.23987425	1562699.84831425	1842787.99343316	1340025.70980767	760794.738337965	3097648.60753911	1500280.35092918	976718.815653126	1776436.57078317	1856744.60451446
1112	0.622441482357892	1.0861407319495	SCC	UCC	1115	1452	1709	0.638233265887256	0.850934925514946	1.0022709379401	0.709733044785466	0.662742977512016	0.863682656848038	1.42760576326167	1.52095577040239	1.17889711871183	0.690052742783431	0.870032395299062	1.03272510114178	1.44524882748611	1.46863134940232	0.697599320681794	1.17283370403827	1.66977532278041	1.00497496620692	0.634612387798408	279111.479073686	359548.619845264	396345.012444186	394038.742650663	277030.236738973	352786.10568699	357706.797421156	383688.154477074	321932.529819212	254419.476020931	340906.354943574	492767.138068006	451761.398080485	304998.958809917	208434.578292061	418372.656002364	373918.116824581	276728.04945657	192059.11403393	750894.226293727	834334.916358071	1098029.31110486	1245214.1751348
1128	8.953675328216E-05	1.66041063839241	UCC	SCC	1258	291	1390	1.70323694793012	1.33153641805006	1.26289883843152	1.44193144994924	0.842844760019842	2.31178258644442	1.15072198505594	1.4803868733993	1.24157930621618	0.817422496054587	0.897877614755386	0.823555705161869	0.865147209996103	0.833678712931911	1.02971678369426	0.812854896398605	0.699632720345658	0.932152862020205	0.831308897914644	3285746.48267226	2051409.41654337	4232062.64339918	4210388.50893283	1673858.08315757	3074893.24227154	1974309.87955953	1948273.93947128	1699169.41048224	1329460.3017522	1282787.84551249	3330007.78399826	1355282.29247643	910579.636350541	1461741.28979294	944203.619425099	1072789.68581745	1339053.91868112	1686498.16495296	1010250.82110066	1146562.44987912	2053740.95601269	2180452.17201584
1139	1.41948922715018E-05	1.91589480317168	SCC	UCC	1120	360	1606	0.994520308528165	1.17838076819264	0.63593111050456	0.779060584254626	0.887551431322865	0.547905151517902	0.756120926012154	0.650767297781944	0.754958821364053	1.12664893461392	1.26521954307688	1.32456711798586	1.76986326257688	1.75930337117549	1.24644522139638	2.20819104551128	1.68008223758353	1.11398101529458	1.80134318581798	505157.575308706	820582.759390623	693266.777465576	718369.993393321	553382.07332174	512004.762795425	362567.39247837	319771.177674801	505344.449907054	482471.462208711	817035.694270992	1742340.49823694	1356068.06257174	606819.250900479	555503.033409339	1802083.21822636	719991.873973812	597485.701829205	1403925.94799535	1206418.12989355	1666614.92248156	3176051.54593277	3041718.11557209
1142	0.00672684407861091	1.27115298775813	SCC	UCC	1404	443	760	1.22552506193542	0.79369092130722	1.11373752557476	0.87539966052421	1.05028338399839	0.89510989320104	1.50301272137919	0.711254240936575	0.934354001810776	1.29005871572731	0.964731481001289	1.36458793148008	1.12260598048959	1.35299740442814	1.31201282082292	1.43979149577711	1.24319064146229	1.30500994629165	1.4611263933445	511348.729059794	221308.11783433	259086.65328782	366350.791520781	435396.964231574	307459.066714794	342395.295522783	140450.110536632	303379.353562384	453810.214643461	249454.176247777	383029.707846659	417233.777695415	211801.673745033	388775.296435299	431896.945099295	253105.995957567	281285.386308354	472136.736497184	490345.758067835	559500.585015042	808178.022810706	1054346.31488678
1153	0.0032766471493495	1.50217075099915	UCC	SCC	897	581	3593	1.11866352826888	1.40201752036781	1.6081982948048	0.915988112101824	0.827735475818801	1.16491443750002	0.92982280874397	1.11856139623032	1.59662444483708	0.796873140692215	0.95003189600584	0.48610782228375	0.793479468026744	0.993684295524877	0.95791054974909	0.507357172295409	1.09230095589924	0.709477498768815	0.614324575569311	17055910.8858627	24058769.7518408	37878891.0473649	22972260.3223943	14345381.8164639	21090387.7766552	14318081.8736586	11640194.231633	27259316.8803346	10243171.2598939	15118077.1706393	13815258.4267883	15506915.6458969	9321890.17175607	11866623.942577	8021838.64511403	15032337.8792412	8058888.70569137	6900377.55834025	7142631.2372505	6862510.497784	13113630.5481953	9979726.30142601
1156	0.00779501910032132	1.55706997694029	UCC	SCC	1384	294	1617	1.26215298960242	1.37983924001886	1.26509201404034	1.41485960664906	1.27688164957883	3.34349149307336	0.930305521160674	1.19948075203802	1.34630840002801	1.2616127718144	0.898231336338102	0.892507768183026	0.83557068194488	1.03706259415046	1.11826772222242	1.03627212554597	0.807415125196164	1.0908257595548	0.597491821234375	3973691.31378091	3202815.55855005	3272070.09875831	7150840.67065886	4186840.07264769	5653890.64310835	2624747.46548114	3374105.61244498	2954276.06133805	3348713.62748537	1933437.05091082	2785359.35908184	2098781.60964946	1960606.27169947	2620976.91937761	1530349.33349685	2035909.06565898	3349322.02801191	2043319.41063275	724937.101146939	1044464.60169294	1851189.6090675	2102036.44077931
1157	0.0564928437734558	1.22748554271019	UCC	SCC	724	665	1403	1.65496140793623	1.01246528207483	1.12977000252718	0.897090649767963	1.12134021587238	1.33112876032125	1.21147703192845	1.36828718754271	0.97102684406304	1.48654906503236	0.946394898196822	0.580391631425759	1.00041239131498	0.935563190604278	0.84393197612297	1.15812851886185	1.01534471020395	1.04623724996456	0.670389547673087	705598.519212226	606298.582727395	917041.150126826	480566.390737278	632328.362877863	902239.966885536	525277.672029799	535306.737328521	449695.055508718	534341.424385101	525553.823477378	568445.288819522	530326.678939799	187470.032443321	340168.72886111	685532.946102704	393447.540853294	446777.978953103	154994.972381266	1156508.08071958	1117196.24685742	2331403.44044296	1645372.94014287
1163	0.00377327374901337	1.36296523401896	UCC	SCC	1108	1009	1413	1.11399689117939	1.43039650714479	1.25343768456796	1.28413434959003	0.870926433928198	1.89199813157953	0.969351399970836	1.28106052637048	1.47114108377361	0.804956561832229	0.887987477854281	1.15282911014281	0.916636663386805	1.19288304530532	0.915030206086674	0.896553442615143	1.0710126563026	0.811679889751087	0.779580731008706	492780.314817018	806161.864137336	904777.419116141	994599.23942075	475685.831979117	1149647.31548721	430483.282346763	453269.401806412	799837.149773905	300200.646189209	464099.442635389	1004090.09922158	570455.811444456	345602.749963055	357236.524378635	475761.93261483	425078.57935134	313478.435767414	287172.540585504	824152.147482862	948034.725323781	1634297.14406742	1527578.33185034
1164	0.181330952317869	1.09968754972268	UCC	SCC	1128	1010	1582	0.94576868723494	1.08497488313791	1.17735671780593	1.0398499168403	1.19302353808766	1.38425229155168	1.04795907180176	1.10410727681126	1.35485954271616	1.12354974478163	0.851485960193916	1.11886615163397	1.31786879051709	1.03918372031963	0.817230861954173	1.07001753946978	1.24342942549524	1.11890076443518	0.738949428308362	265853.828664443	263569.201579017	373401.461294827	377827.575873751	326471.11748536	402151.941353261	215270.543346691	184699.824174853	373202.412136131	266268.688577702	191818.665134728	428168.612441223	415527.601987849	141239.765865376	159853.515934295	271478.471803578	228276.389496425	204306.842529389	152099.003887219	1021468.91195566	1187138.35498316	2057091.04117354	1978577.16110279
1165	0.0357203675750652	1.30928660862218	UCC	SCC	1716	895	752	0.902338811442152	1.00449928581154	1.89740335205924	1.21178691613944	1.02639291469975	1.13913733596941	1.68451088000583	1.47018456394695	1.49738176216359	0.644449172424632	0.980792129280414	1.14203125537356	1.20068498911485	1.22467353533453	0.836219934727976	1.22913882919814	0.862989155470663	0.663615832803714	1.25788491084613	42563.5344852598	209119.584343985	417856.046435152	195670.443545034	164414.506716516	116704.13147264	279112.2430208	231894.986098178	234056.897453739	25628.6968046272	189347.878362058	303468.600701235	214830.294008169	73970.9110130059	95747.7738517944	109971.630400933	127793.85574082	114254.251820847	150762.832242613	283383.396199695	394892.830434614	747537.820489024	927465.118017692
1167	0.0184436825962058	1.28101188121571	SCC	UCC	243	805	622	0.511782504156898	0.975425032933039	0.987040808416713	0.706269071115787	0.5187893144112	0.995918158085904	0.672887540956529	0.67733047562558	0.491856368812445	0.967453244201822	0.710196274537809	1.32769222645209	0.852560560829511	0.939481312567387	0.885443485822093	0.962119886666398	0.892289220817335	0.884501905863057	0.883104150815148	24983.5999464507	38760.5453565605	35840.5577223157	25737.3605176209	17387.7914528039	42589.7900043775	14594.6754114232	14388.7431846336	16219.8109050227	39817.0768461894	26170.5450799021	58170.9033249606	32181.7949183211	12806.298714068	21212.6989252999	35931.9362294083	17296.4576975075	20509.5980604666	24137.3100578698	240106.825439035	213443.865795931	289117.102441858	249066.618514712
1170	0.00574106425148679	1.67138873783356	SCC	UCC	948	375	2725	1.01983765604174	0.598373148017506	0.615356362121487	0.771512831420987	0.618919593880712	0.41172835568875	1.29632841859199	0.612941660471491	1.26605567074527	1.10460631417659	1.21169403938183	1.38940687921754	2.60122903011008	0.843220741145379	0.819694850051211	1.75164841729603	1.22976912504728	1.10163178387741	1.33873652752482	3796628.65001484	2076968.63250858	2952899.00606556	3753094.93893711	2314133.3855591	1777365.36714734	4427401.97572977	1469645.49933935	4426777.00556013	3466924.66253955	3900220.93647547	8044889.59176834	10410964.6451269	1534367.32575236	2190725.90077563	6603625.82745896	3753678.44801273	2883142.03278301	3613549.72595599	2422478.6945439	3199356.24510961	5784267.86243908	4543281.20033567
1171	0.00409085850711011	1.33585624002306	UCC	SCC	1146	925	1304	1.49223654005146	1.09542360472024	1.58469717244899	1.417471619493	0.938022955406791	1.29205071925273	1.09039087527783	1.28404254963524	1.45393977314697	0.959357801029663	1.21842512942177	0.95308342225726	0.964886613132857	0.944738700676057	0.981671756555673	0.668317991265995	1.02768715626675	1.2901867570907	0.680208672965945	436089.51044858	246288.109347223	452240.713476765	524992.157188968	236850.156365554	305775.837710961	236603.940305924	197688.762319042	339198.962951164	236367.840526732	254037.946671216	328188.255217043	257668.848549514	130885.583554584	177177.343475251	138126.286444348	199296.770914433	216815.97535916	127403.264362341	848056.220013655	851911.746258626	1757420.42033393	1577481.28833062
1174	0.00117448014914645	1.39128112894669	UCC	SCC	1170	929	1473	1.34354787963355	0.860926342368244	1.53203380594792	1.28799741490931	1.20931657058078	1.36293522316495	1.09103872629774	0.990214619409681	1.2409501082823	0.830566997740335	0.93139987028669	0.949735331749352	0.941862347974433	0.68580363004332	1.10213937802384	0.649796576193171	1.03384929789359	0.946197783208097	0.648797642992193	569472.939429013	395501.976676984	1006827.27605565	890046.722838087	538247.875703838	684681.802157924	405306.248148199	253247.404479272	606795.307642776	296800.358013759	396786.814264826	753109.218423067	527172.643263407	177271.637997137	350639.243391256	285075.942727347	343241.616611881	264139.728396672	187480.606440115	842067.941559955	781999.66642385	1747972.43589532	1437935.35329018
1177	0.00301596244362978	1.52384848350711	UCC	SCC	1209	933	1379	1.27454664208252	0.848802014283958	2.03485515312529	1.73519035870065	1.18014336566873	1.59751661354247	0.840379983888106	1.12812347072511	1.12320595960471	0.801523923298594	0.866020064436891	0.956533117795173	1.12359088446896	0.591990875080875	0.690402752405233	0.781379292559489	1.01173342827521	0.828032390251367	0.925589082919165	586759.42762821	370460.79430349	1429549.93014493	1188066.28048013	582580.943889658	762624.714529032	368906.317701898	364903.317297515	548243.576747042	311093.286116706	350511.444514209	810838.915764209	627769.045165446	151617.810452217	243615.939383917	325759.410654891	396922.813780109	292351.033692129	311902.465544958	945672.975669173	795666.585240216	1883499.34862053	1613127.71581958
1183	0.0113407241435001	1.31332684029697	SCC	UCC	1125	111	331	0.819689073660766	0.961514084567761	0.707892074038655	0.872004761163549	1.32462539188146	1.02735784169231	0.967975529864154	0.882144946541776	0.79526006636895	1.26355783390103	0.921407131584599	1.2630013265731	0.850909317893461	1.75440485938029	1.2399403292453	1.09820471362845	1.16580139634017	1.04974048355725	1.59013795511974	177885.292877986	156725.771168653	137840.550824914	174905.80226154	165698.884213074	98901.2961631572	126821.309212367	85476.4826211734	94561.6003957409	231182.964095879	139275.501507694	296744.379363423	115815.438281065	131630.595545812	110868.704867797	92327.9360808693	136506.079469101	111026.019509015	261336.498845631	233136.591054517	370234.478612319	676505.82560577	603221.923904522
1184	0.0168894257294396	1.25041394100791	SCC	UCC	1106	112	613	0.765520245780783	1.10961945922082	0.833068577917518	0.930498695998855	1.16952732951275	0.788411254105037	1.3279719898599	0.953652020842171	0.787246168195306	1.12933839287492	1.08558447243712	1.15304046475249	0.797301129072828	1.31475777261524	1.1407997326234	1.23872156197416	1.42035833196767	1.22558273204187	1.53393950865309	212071.04236199	352653.550988819	397588.195308747	556084.091078629	527637.592961286	182529.426277154	395263.50521568	272821.113202515	237055.491358485	263765.863478621	319945.654722237	663996.853016291	274814.333647535	293908.477253829	367888.698642461	250451.335494705	377829.005346596	382707.354525627	494606.280157643	440121.810262481	708401.608337651	1241656.58801153	845354.454817996
1185	0.00899434366632801	1.32306813014493	SCC	UCC	1108	113	634	0.909014106420918	0.982565304068577	0.994841570842857	0.964266236026892	1.21192331043095	1.06631045705985	1.37137101936731	1.03814444150731	0.796042981655173	1.27737069195599	1.00566505729857	1.62979584534059	0.966020641384681	1.969370348061	1.24859456786748	1.2601342625935	1.36032629754757	1.25113347600656	1.75398019178825	351957.060397089	327696.778997946	373703.96866197	414790.069506985	505520.201239736	262486.664314155	437758.686271397	315019.895930087	187471.361445886	416970.962678361	311030.160963393	738712.991071269	260412.818948109	316884.100258575	372277.250679456	270900.605947813	388081.077683991	414400.219536723	575579.044281123	429504.987424717	707190.610092705	1273201.72425299	923866.237142555
1188	0.0189699862776007	1.57615128770392	SCC	UCC	214	900	2074	1.10294855903789	0.788139109312424	0.660941016315782	0.955731965341827	0.880297137518734	0.565621882073304	0.879416658540682	0.6481886284513	0.795243335755805	1.18175256159501	1.38999917974824	0.849796190552976	1.0044934917402	0.442863882712021	1.49921235831364	1.44499081132069	1.58937399599995	1.29945969135603	2.04129054554779	1429226.57309836	649940.507252878	655842.759183452	800066.29153384	538201.716603026	621329.691187752	606344.807069931	352522.427835799	457313.289238283	1291047.3867036	1062976.5082269	1017467.50717858	661208.530143534	138676.154045562	655179.986740289	1386214.92732498	979378.681806696	771408.267099048	1181158.56500412	943858.412489673	729241.563794081	981807.378934753	969651.578983723
1205	0.0309075003590364	1.54222538700316	UCC	SCC	996	429	515	0.981625128813351	1.25249840243121	1.93692469962453	1.354732583775	0.793525908284189	1.01588831777114	0.556429089080477	2.07182853581194	1.69284399510827	0.956077711710355	1.04834402670103	0.490868769201103	0.812669551427095	0.791373019602721	0.763629386734967	0.578045202075584	0.916430363625179	1.32496027728462	0.715492715386044	244026.473135222	358698.341319115	811720.970904915	565087.447068948	256532.310654291	314600.879944207	106605.729252718	404000.303662984	642576.376027321	200379.955403896	278416.140805722	248215.087054764	353101.321306423	123476.692315544	176459.593941788	156331.087282806	156916.913905369	282011.534021257	215589.909962773	681173.510067418	648502.342590277	1120128.9321264	905740.521782023
1207	0.107532387242602	1.16239582177538	SCC	UCC	629	918	2990	1.58380758867858	0.635371078091062	0.709363429929235	0.848703277342296	0.835996497842761	0.713845430250102	1.32509268034709	0.968519678115184	0.813448806876109	0.960291209244658	0.918104897815242	1.08412430398351	1.3866293858603	1.20098516953874	0.952744062115683	0.87969578081956	1.03642606417565	1.21384128837811	1.2602899923165	1505935.42000288	488461.309932335	1946135.26463478	2125358.02134839	1634718.57690627	1387208.70119893	979907.906979172	575696.528218845	3026768.88172997	769797.839322159	654535.834885294	3588823.10564413	5905911.98458928	1125007.78479802	1331669.55540693	1492930.91168048	684978.439984918	787559.181243046	2619846.37615056	2231862.96688264	1902827.4823384	4386826.381723	3793816.6584489
1211	0.0530528357923016	1.42956964816525	UCC	SCC	1439	296	1931	1.32145011888568	1.34679493210894	1.11113365353451	1.28908627131126	1.3244977945368	3.62216369298712	0.902496753971109	1.23894370610172	1.36701404906806	1.43797481515859	0.925957827631901	0.977845821560155	0.787138164028585	1.08264918705187	1.24708956608398	1.16167696841318	0.824799546550586	1.34697120973443	0.718893052558294	4865739.1335428	4132729.82666281	3499334.13577368	9364840.17372573	6090131.12946277	8405044.33371054	4022201.35727642	4817664.76627395	3950778.07133135	4463948.06083264	2634906.11255724	3715850.57065593	2603983.11038098	2942034.79468037	4098781.15074029	2354110.77585899	3285232.73852384	5717148.16743591	3953698.29930276	1197586.96695603	1318366.82133697	2089420.88247812	2684486.14833267
1213	0.036468392371568	1.59310295583846	SCC	UCC	186	901	1140	0.896932616353421	0.824254771052476	0.694969531061835	0.889937685347094	0.743793941094935	0.544709365667378	0.830326308008465	0.571978278375678	0.799187534196725	0.915034783125226	1.33097449806448	0.840165782048826	0.92342886972927	0.356265544710124	1.40532692068037	1.32148654387221	1.62993851489222	1.2195329182088	2.08770242109308	319309.795523849	273577.430912631	241265.395536671	268787.493676374	193512.091912954	211552.570752251	244707.410662298	123033.151694452	140274.650439885	274637.497817296	409663.176383327	351935.442695933	185528.861268813	40249.9130569646	261345.193756021	448214.385000568	429308.131313514	286333.572737742	488105.352973209	512486.023264984	411009.058655031	575671.058766627	511320.35544431
1215	0.0362524482105793	1.60438893465348	SCC	UCC	611	688	1271	0.625321580430595	0.856467677832926	0.758598053746278	0.406363140009071	0.895287632505431	0.589318711606668	0.389862141282511	0.971206160855251	0.683721506879167	1.91890644804403	0.830231364763661	0.66563312909874	1.68934852904755	0.601755226331	0.630100298739365	1.76170472201901	1.24004226735329	1.00426143144675	0.667951329931007	582162.640859009	749466.312260108	832941.895196076	427539.777947296	554991.139498462	840419.778287834	306616.614816458	516438.866081883	593150.142366235	1506137.1584371	673718.807846198	881874.23918441	1677575.95537478	236822.932582486	279199.624810803	2194061.17758647	871606.937150163	582895.101741542	40739.6052814194	991074.194908195	1163794.2877786	1945964.28332666	1560684.46997997
1219	0.00788769727603877	1.35208291252547	SCC	UCC	653	1368	747	1.08683292778672	1.33246749113688	0.963310381683192	0.958811895994481	0.906474266949023	0.648851877168194	1.15861090351504	1.07327750989908	1.33007168421836	1.75478018865191	1.2108963755832	1.6275817661276	1.7952789510451	0.879983420519559	1.38495966218711	1.43202264615417	1.47728935780662	1.14175391840808	1.50540785806804	145216.894936187	240400.455722026	148332.354076937	176912.388358462	156971.345731591	151563.138894215	193674.734485784	118120.170866762	235997.00224563	197672.787744632	202592.815606165	302399.597687513	364620.359036834	60735.2726888096	171428.769019887	292124.170618075	220699.066450869	137157.853518508	215047.058893388	452040.486032742	392432.430525443	977841.675961019	601356.934114525
1227	0.0174590606702274	1.27221977943883	SCC	UCC	614	600	1359	0.997708217108459	1.05680086023703	0.686049190532616	0.795252400681698	1.40959684704189	1.11564992967625	1.17842518590612	1.20077048215527	0.711477558462683	1.24997303216329	1.24977859076772	1.37654855559539	1.36290710433091	0.839448054776713	1.31639540596742	1.52838635916841	1.24991245012968	1.22049386430267	1.54283744586841	487944.86384181	603429.295336927	467980.797185089	641433.097818044	763084.438651594	812533.620343537	557026.113088115	476175.032678948	369307.652584505	515391.973923859	661766.395067342	1133008.20916538	809787.172809696	253268.902198106	509384.48854491	972111.612868787	528022.83207641	528297.248774946	576471.840224986	1015133.16161817	1090316.86136698	2086356.81283339	1859576.95579487
1230	0.191306584044085	1.24312828058474	SCC	UCC	1016	527	799	1.525777954049	1.14361464582033	1.01262648108693	0.740735156681683	0.882055699111296	0.636236966901665	1.3569014144274	0.744254643889628	0.469510301573145	0.58912601093625	1.38750316369282	0.77526803697816	0.921498862726148	1.18609635671515	1.44360308145893	0.939062724291335	1.0957310223532	1.56700277813549	1.85194293397489	2034698.58450445	1769302.6027622	1630292.92411838	1423605.12826887	1373264.26379317	918045.216983154	1660902.89093974	872219.247381628	634102.879232062	662348.796314938	1990649.44137637	1506041.66590826	1424580.31869233	852684.212567563	1606525.37312952	1183339.48418372	1198669.54806457	2004518.23318499	2170949.91289454	1256740.0380028	1570186.65214773	1775415.29334609	2125184.98429797
1232	0.0930324471917893	1.23394212735147	SCC	UCC	1018	524	1400	1.46806393394627	1.45463771318775	1.01204812755831	0.650611265882219	1.05280815411852	0.717902648729957	1.25765680517518	0.896543603948853	0.60368846834003	0.877559516990643	1.57323788425716	0.847995100637683	1.07551922836759	1.58542377042031	1.30788452059233	1.01951584014581	1.25102400197154	1.42324235330509	1.53426453945535	4055763.85045433	3317465.65440397	4122084.06920565	2316605.30474771	3650454.4387594	2385935.35590166	3173194.71891331	1577320.0413757	1388491.27931003	2043967.92758045	3327241.96305883	4167520.71428632	2831561.45959766	2111628.41101915	3241520.50059392	2959079.78890256	2820978.58101909	2733149.54996365	2884142.18138924	1797085.97251763	2027205.17831444	3041834.93719727	3278690.08559989
1235	0.347895468128689	1.08280762477231	SCC	UCC	723	1098	1533	0.828651756410926	1.59761745542721	0.939714017764367	1.26831923980845	1.31541736589534	1.12915802061583	1.04017701952981	1.06731573237906	1.15777787247384	1.04678791473622	1.07076630648806	1.16225700605386	1.07015373302683	1.62723048932543	1.64280884445848	1.40348858210098	1.21838500851159	1.16699336610629	1.0363763561378	337005.312444907	781682.263345094	473394.74817841	612890.339662319	587860.850941936	604555.534801142	443135.529435465	344395.686150585	396591.268179734	358916.31296605	485836.963990216	706478.009111146	419605.923759963	294133.799161767	524782.90664698	656235.835404114	463888.314660071	411026.015277531	257156.190644898	998496.065750911	855272.712857957	1972624.1127192	1493734.89373022
1243	0.0913344883702227	1.45896666698976	SCC	UCC	818	185	788	1.84736482782699	1.2108916901637	0.838018928586799	1.58939113813591	1.14117182962917	0.852560598102766	1.93353985109146	0.742483818195277	0.967142842808626	1.2061685353677	1.92038516206004	4.49212630625685	1.04257390613781	1.46398925792386	1.68190778073539	2.28750982056116	1.02174589033094	1.6608287129683	1.25326724067392	1035331.49586151	824652.733625871	545110.180914812	1623806.60015225	1863655.96963652	325682.847995344	2035975.06000301	864230.024886678	366277.787676644	569907.741179578	1212809.36642538	3525747.1930386	451964.525054312	559478.071416506	1963353.77825818	763136.415369237	961527.688141425	2110101.43814388	1446147.27435778	987958.49857361	1005810.3650153	1696924.4949097	1532092.09058301
1244	0.0498752782355063	1.33659608509969	UCC	SCC	537	1442	906	1.03163042087012	1.56557931865928	0.961766355444157	1.46410777587404	0.996201023564727	1.07459852777821	0.944229925998794	1.38524463481669	0.866281590767893	1.06043778580552	0.6664403249894	0.817008659903465	0.491184782323525	1.73885638730272	1.19652887402602	0.467327911795343	0.686192351401547	1.08247516923287	0.34731578172319	338251.572589092	749172.096920785	353924.505508345	502867.697361623	399491.223262362	412069.411067753	312366.647570263	287961.519817532	280948.823268137	293137.030666454	295737.35337035	362774.254387601	182343.619900849	223401.492678486	342977.098837966	156500.394683076	202876.777429322	245619.054259733	93771.639534714	453977.168546419	510640.753578994	874625.46332244	973438.448804836
1256	0.0211227759228156	1.7705660868039	SCC	UCC	643	690	1306	0.608524220645623	1.02501543791121	0.724213238246268	0.403589268313557	0.924495733522763	0.634935291776152	0.495141045508116	1.09047255722764	0.733885903095976	2.43326173393139	0.817965025939678	0.676921771283096	1.91133425834192	0.667943129705012	0.63529835026537	2.04761638610725	1.3786846372552	1.02155703419832	1.47279727642319	670822.954048972	1316499.79785496	1036305.44019664	577020.311672644	890933.964646559	1282832.34644524	519726.391191517	856812.987913019	730949.352522078	2261458.79059225	974234.537378608	1168768.6281127	2179078.72780791	357217.430799751	437622.872399236	3612922.21918399	1293332.9620753	876133.024443367	112998.294833687	979681.753973223	1034273.21250912	2067690.14008886	1569834.21707573
1276	0.345544062157215	1.082069829939	UCC	SCC	1024	915	1151	1.29407641662494	1.08224750231052	1.54359269127596	1.58612718806853	1.03030195205853	1.14200843934244	1.32141805030786	1.46032863185221	1.18098537426557	1.08222077469083	0.957262173455541	0.802782326637893	1.69125819024733	0.73880047677277	1.59533959718749	0.864134730219968	1.71256982416125	0.947162354732112	1.56198670538658	228238.167203159	189033.918004852	412969.034105033	510691.569241364	170263.197036039	225377.064082273	153756.870591655	140035.663331753	177628.781227992	160921.481064946	155053.808510499	259150.064973677	291176.463151583	88979.4075698755	188447.806363219	148933.173877781	178091.073852108	99139.9311245062	142824.63566431	934168.223633519	925958.57142602	2000135.14373085	1602610.28413237
1284	0.0121941120366561	1.1516341020746	SCC	UCC	1163	289	884	0.960575146022273	0.983331405138106	1.03793740341095	1.1666419821265	0.841220630620126	0.961637761376143	1.16331341600349	1.08974633720409	1.12747028282684	1.1953467577485	1.11452959680342	1.18967721443341	1.30568553058296	0.922811251421837	1.17060282809049	1.34957365231142	1.12616174349081	1.25007414192475	1.31654256618919	1206480.17355292	1548326.65109269	2521302.91642864	3054432.18461031	1769868.16995414	1412965.2561848	1962560.63445489	1117381.59677472	1532300.22505445	1265763.46999262	1627393.89315332	3486998.4325851	2031210.29853823	903748.171459036	1760444.15606207	1731753.78669746	1697956.99165888	1399097.56172648	2585764.65020988	747176.900015808	959332.460704899	1850585.84561386	1805969.34659582
1285	0.427356484647908	1.05150779229592	SCC	UCC	1187	291	994	0.850319860457287	0.977506627369819	1.1458148282986	1.16514165326294	0.816339803115716	1.32009696772409	1.13595824364539	1.16964841516355	1.14845872878344	1.08273992260581	1.11037520231057	1.19134846027636	1.20382013818134	0.834637629591761	1.11985591938719	1.26976640955436	1.07446727388401	1.12487356831109	1.35524783742243	866442.284013203	1361244.49548925	2468525.72094181	2499449.12574444	1198630.74590729	1712350.83401011	1432899.7775299	997716.373750177	1400293.81744514	930146.319577613	1433918.85942816	3096925.59359276	1680130.12745324	669738.396550309	1175325.80520575	1438402.17469338	1211284.63661157	1047349.44422034	1946206.3842237	700878.082467115	893688.051185935	1701415.60550909	1750179.18996907
1287	0.985990740063436	1.00509336158563	SCC	UCC	1673	918	1978	1.08353608284899	0.751248658982742	1.30520997804414	1.12311836589204	0.818659519013018	0.744100173885253	1.2031422944827	1.2832942618907	1.38139341315891	0.870929929412246	1.05351031753682	1.11658081744542	0.869152744712846	1.22390836982006	1.12536191908894	1.48896913069077	0.815653599247447	0.726529555812563	1.53504392889806	585848.640904235	917661.742956106	1677020.46846634	1280976.76200611	941305.288376193	849511.096211651	945262.475982336	1037530.50282225	1099993.02388852	397004.171051894	1193372.72157436	1731078.99022492	792220.712775406	522163.235753943	924913.414110135	1484543.48965262	572717.890727089	641156.484975256	1599125.75873717	844849.79917219	1111220.05965397	1858250.82899555	3020968.20407881
1290	0.256412934001555	1.12058632189296	UCC	SCC	551	665	1000	0.83415278794968	1.00665337269871	1.3644814828547	1.10644662178931	0.797282285836698	1.09592809370207	1.0235619835137	1.20492637082185	1.30671096225435	1.44661548989016	0.688969231369068	0.727746424820738	0.841135543601118	1.55422777642003	0.482122778102415	1.28687632015844	1.02734856382298	0.85591744576882	0.746825790653351	350138.32512561	412650.390339883	562970.661168848	326335.06986536	212566.495530117	480170.981811823	289884.755371663	261632.114902171	367695.75775443	511937.521268734	261903.034906901	362298.838381338	270927.198921537	171470.577743367	91880.2204340235	492402.490669069	260033.090031539	202860.995599644	76815.8534972847	671937.806207326	580935.68452472	1030586.18845807	1104056.00913693
1310	0.560380504736423	1.10072518057008	SCC	UCC	1591	1398	1208	1.10087534142244	1.14887832064675	0.972296330965168	1.21156175339559	1.36880903689763	0.749854653444318	0.823139855974337	0.881261221638448	0.904292613431783	1.38496938229784	1.12488036296776	1.14548709293323	0.559803231254808	1.71448952244534	1.43347041492579	0.888981099292297	1.08793341098331	0.937459864847265	0.926647170733158	500273.218026675	385997.270573218	460960.136655833	796239.863501601	457889.877712068	392565.183672931	376724.329727678	174879.39993697	322975.095559092	530614.468694536	350473.294657361	655275.103419224	228861.631644712	421477.95182904	342758.78419484	406440.331610068	444991.711294662	203059.264768537	385983.75611343	617630.269073549	502322.913326743	1075282.29844999	1044892.04622054
1319	0.969366286496283	1.37372034906993	UCC	SCC	514	721	1215	0.854955347371219	1.40741279569258	2.04910612578091	0.389208571650457	0.412211813793413	0.83388836105013	0.755704680942622	0.728368611429516	5.23403166877389	1.49159145489988	0.872398311857036	0.724238398577279	1.14987764941834	0.898106841398087	0.799339774381107	1.35509022701153	1.30866343120821	1.06898605061367	0.575494204177911	242838.591264273	531027.41364084	754630.59359863	101296.787273621	101945.563721165	304237.010173868	217851.933992613	136817.593262933	1244592.19518616	357185.618537411	305245.070720367	321825.348550117	312982.385691379	87434.5227540136	141306.129679497	431759.52391122	337160.619518822	219178.976387593	89257.0577135939	824631.655041847	1018440.93707768	1718511.00596827	1270168.03704828
1332	0.377011781270382	1.1652132312306	SCC	UCC	1334	419	1058	1.07070966340512	1.23904464496676	1.03190488341406	0.846408702724148	2.22121181213812	0.502438361835592	1.06216445902566	0.842458474990079	1.03615177510765	0.823653333722728	1.5634358144792	0.637555507126092	1.09076368713507	2.43065521761809	1.51511245715581	0.966720436653914	1.1527784951768	1.13541845310921	1.43974542568062	511093.294572914	739561.656041428	876150.93459108	463799.547077878	1071880.94025959	570368.784199482	417111.292709731	272237.366793319	431773.847978013	331468.854416076	865378.067462346	653169.665684673	520284.834396066	498213.192932077	522616.507771461	958392.570785472	404581.12490679	400489.663593437	1387536.39483859	682612.910573381	724645.130009918	1091333.957352	1496834.97851087
1339	0.364590093912229	1.16195050051882	SCC	UCC	1708	60	422	0.642580785070899	1.21269144044721	0.962178937751341	0.484049960606204	1.11539481595263	0.826188260055272	0.962049009383106	1.09975186725967	0.842243192534789	0.901625823907324	1.28067170849365	0.781975915910018	0.5356147625122	1.40200387661974	1.54073393258741	0.69387531478417	0.964532872343753	1.13410183729376	1.28326370002195	16284.2233593014	75624.6309584585	54770.1087231151	32937.1921897389	80195.4925615375	25158.325433883	62554.5772999561	71512.3848814831	25174.433635001	19263.5118243024	74060.931179734	53709.3478862348	18325.3498549921	35685.1283610328	79182.7654413488	18452.4369177281	56050.3720116685	80496.0814225585	110701.053027785	141882.954602048	208819.653534583	309342.134786076	265486.272794699
1358	0.220338273685286	1.2341026670872	SCC	UCC	1049	483	1183	1.19981994288075	1.41737101465182	1.07294669919036	0.508074934291896	1.58489454690929	0.623898450762841	0.997798340517885	0.793224419047666	0.697022015637931	0.746862989291894	0.831106786070152	0.718642792865961	1.68636100845174	1.58338014091143	0.931249572794978	1.65309189086746	1.47284986717179	0.931827457906422	1.64174458028172	2444249.52625172	3882380.43352025	3232317.99518417	1773900.85712015	4172865.28241906	1766688.79251482	2234898.16002473	1342761.25965093	1471471.89678389	1282744.63774828	2111104.67387887	2612268.12598382	4075055.85087039	2067894.75416341	1752595.77288882	4088017.28149299	2948309.0766123	1721766.93249257	3041610.0402452	1513256.80313642	1748971.34763361	2570372.50271427	3203923.31356745
1368	0.445995760779308	1.27164361777235	UCC	SCC	438	1479	1078	0.828269328645079	2.6418509124214	0.954245638237554	0.674250318944759	2.20445967659669	0.73809669795873	0.36696824099693	1.81332090871548	1.3825428571445	1.08642470430745	0.831311103826609	0.520460953410117	0.828845032117519	1.59018702620849	1.16014151159309	0.336621359289545	0.673177826134965	2.44228844389835	0.669655106467825	88563.3478800654	501296.044150619	179932.359021789	130464.468867879	211572.624492279	149409.902354978	44359.3365577165	110534.86621529	156868.71182226	97938.1473485136	146281.009899087	118414.800637524	107648.653798655	115096.193264667	79588.4343326593	59508.2761430905	72725.3689465471	162501.624473684	104563.858601287	358071.536326092	523984.145026599	966094.051956371	808080.250804303
1379	0.0085085425274487	1.37689743457032	UCC	SCC	686	657	1121	1.38142486635764	0.916582084478921	1.7228169537232	0.884990222350233	1.70662309824636	1.4911516788313	1.54161170935142	1.1893442934454	1.01573545686719	0.681718987740179	0.865575956120611	0.975800007231838	0.962485389018086	0.800463961503391	0.94192602878655	1.00398665394184	1.095132631525	0.864242770620168	1.37145555344639	701609.508446922	302188.942213861	1062209.70916694	341414.187943502	331555.116153883	854706.45194334	266922.0289865	267336.595754567	343891.244670734	291906.249637057	264637.134181991	725939.940891375	373002.882931759	115511.850211604	130802.665185598	502565.510568207	169463.318134256	212042.398140193	138511.655600442	894474.816880586	892947.497400109	1546744.19665655	1387131.83291385
1388	0.65485540434577	1.12650830497661	SCC	UCC	1642	621	739	1.3956671201367	1.43008021357802	1.10129469420162	0.715044035052767	1.53239976634481	1.1678680709642	0.915565008049681	0.818075422829002	1.20637401050654	0.815983395341727	1.09352301834053	0.893466994739091	1.07494927416506	2.57795449163447	0.978741320991303	2.28556404775924	1.09178082808942	0.960613701659901	1.09761551807077	117992.943378388	151018.256740673	206748.332966052	112128.084226282	197486.873470404	96979.6460845296	97063.1135361436	100219.965455515	99931.0462651555	58160.1227993371	107086.661814073	202388.451904161	101925.762658814	151216.271113058	90160.3858362372	165748.56855382	103442.751716136	128453.461447358	107354.101656634	321121.217066841	530778.421246919	724531.139762339	945305.813624552
1393	0.848099181836906	1.02185287553497	SCC	UCC	1542	180	605	1.31870375402209	0.988704586014325	1.01883966281325	1.23048631543528	0.896240898326757	1.28344328730841	1.06102619510474	1.10264920069256	1.3161091607315	1.4062013683086	1.08322507441695	0.916958795761659	0.818040565798518	1.11134619319761	1.19237588428408	1.07132420758852	1.18187303408174	1.29197927817385	1.52607168102056	233917.182049363	153656.516928281	159606.801225072	243854.239940876	165843.844192452	154382.887608496	122777.044347351	125448.262578274	99713.4781061852	210296.576673736	156113.886870885	173326.160179996	70943.7809473659	82384.3184424884	157713.715061843	112541.571712427	122225.398199924	160442.331217626	277083.691267053	300804.535911902	350060.226189589	522091.614325811	533491.40577793
1395	0.355459617910782	1.28656141997779	UCC	SCC	1198	461	483	0.976886669600025	0.973650874154956	0.881751387732546	2.83935253136559	1.09562862665547	0.810624088507483	1.6696388898741	0.611251491779879	0.677065454154764	0.825441714347294	0.722578900030639	0.950796541601708	0.943196336197119	1.36488732175537	0.920556294143087	0.929392183516611	0.873320520826451	0.987334651963458	0.581555894169192	485092.566067188	261170.082802442	360394.562616362	2213019.69301027	373103.773174289	201552.466430534	316513.061013498	138677.488007603	247567.822971035	345570.494373902	179739.628923584	468908.835818966	394769.129746204	397927.931884504	224077.526694193	201807.456309973	147959.317067071	244504.324807962	68770.0230327997	399347.500663106	470337.841521582	833101.660498603	856402.365682631
1410	0.0867809749250572	1.16131464083636	SCC	UCC	1420	115	472	0.796930877044468	1.0334652915754	0.86944149298658	1.17947192097928	1.41583512574083	1.01928794037062	1.18841372450886	1.09026038942072	1.05360213873471	0.809567534095289	1.31214292002804	1.1688781323106	1.14289660248836	1.10727558687116	1.24503616408445	1.61968653867067	1.31572009070538	1.31261711721619	1.41380629468268	39464.4851894717	62705.9007190437	56765.373174908	130208.910766396	105978.283997034	56621.0394412382	93043.5008093677	70500.4777995034	73782.1183508717	33799.3756012159	73829.8613438899	92083.3505977756	91613.3902822708	45724.6603639648	66614.3580916971	78574.478168004	92062.2233502115	92647.9942076557	133434.412217572	205005.482604283	272010.230155873	447612.908940985	502218.214431801
1414	0.925799852097762	1.0144288916512	SCC	UCC	953	488	684	1.29676176154058	1.89055660022231	1.17951369604424	0.664673504897022	1.2665510486164	0.708243248494096	1.2553218055599	0.83217289017443	0.805538520293631	0.789213614821906	0.708564497484994	0.804905199425572	1.89318042741358	1.27126987535002	0.868304489600802	1.27425887221273	1.65862713424924	0.440118863354678	1.44952311521214	717395.430030387	682591.112444718	462946.119068597	359579.249002382	419579.770434202	283869.924574773	342282.93447802	136512.100750847	252793.658656213	368097.429532841	237240.445075726	381189.506941664	680063.404602928	257256.095300148	205610.632548673	446030.118843136	404183.433313869	78806.8013800656	205137.275497485	736643.589428016	1171612.48502837	1734195.59060624	1623348.83861238
1444	0.0438191222756166	1.19705427491955	UCC	SCC	1571	365	871	1.27436185517128	1.05149930152155	1.33449827227826	1.2261043915921	1.25308659372418	2.06159003431263	1.05403699888127	1.1057265689563	1.01534156525501	0.950303695371301	0.981427723606797	0.939516705890797	1.00184143720761	1.08613453961632	1.17525392768943	1.03607649797418	1.14491414832185	1.06396521993686	1.18004793689981	315593.738152533	294748.977489617	383084.740166523	389659.041130853	464550.502372834	364656.601074832	221249.134899639	236531.059354598	73040.5475910075	198411.955808133	255117.374617747	325424.381749028	82495.1435600399	129116.753658631	311433.439428998	160045.392791348	214782.165409291	248429.974530034	221396.84767319	654062.065475044	539139.363391184	992601.268207255	1182206.40216549
1466	0.120787550982927	1.11978536708784	SCC	UCC	465	898	1167	1.0557727196994	0.878451753585881	0.732262817541217	0.870289887209854	0.960098947597865	0.625330856884144	1.09378155634149	0.868526636600177	0.931052573869436	0.761282032823049	0.941505579874865	1.111928424493	1.07169869152822	1.10714360934588	1.06513503049991	1.02085349850753	1.01503364563168	0.782929869148931	1.09550681214736	751208.606833486	645548.744984791	555875.01642366	661752.55190773	553059.371067087	492249.615652647	618186.159097445	379826.815667876	424455.168183514	456673.178386568	641611.917000268	1018487.61005575	559252.402274683	314903.37064006	438573.220920101	701792.186365417	512706.340585842	373733.023100809	430184.090500784	649749.035373915	689948.447707498	1054978.05955122	1135000.9813008
1471	0.032352178436435	1.39689316600774	UCC	SCC	1723	918	644	1.5707350116239	1.03108953654679	2.47002043298366	1.2764628222584	1.12161354336016	1.06015219220006	1.41122388624727	0.873093794752296	1.28749739525853	1.140221458888	0.547003991700219	1.14355172673007	1.13799833743556	0.96092119132846	0.859111529167964	1.41862819779591	0.688243581523058	1.13201213252886	0.5983431382215	46293.2478363125	99866.4447683028	319481.204838113	187428.232800577	68611.9829328627	72170.3560066085	104638.127882736	73710.0578568655	239079.276953011	28331.7723058028	49130.6038203991	178471.68604615	241888.231404118	52778.4066724851	37565.3944856756	84339.0686199329	45607.4489884128	104316.513525113	39765.7700782676	252063.899087007	474953.523629937	1017375.01630305	1013179.91428142
1473	0.000516271039409544	1.3863606803528	UCC	SCC	558	473	1159	1.12674180399637	1.03840359715168	1.06641741332306	1.59949216368693	1.46618287385127	1.29870215085113	1.53410638392688	1.07807791463114	1.12208523470642	0.781592953462103	1.11860796884675	1.09052234532	1.11724804905639	0.739139300315862	0.837818978852089	0.812749513777244	0.967084076290795	0.822723959379033	0.793210169053556	301272.969241247	251639.819070039	364574.348208354	349810.833544206	149483.745446605	441387.023559869	170456.255950509	107436.583148455	290699.765944748	176192.00645555	251379.284461911	449844.270913414	331318.721157226	60467.0939759626	61057.3151222474	241232.768172326	96033.1709222726	89493.6693908931	32963.2182220369	724382.065994054	732514.037492257	1155652.02974753	1394301.33104214
1257	0.654449420328778	1.14274077769454	SCC	UCC	644	679	1356	0.658397645234415	0.918589304835738	0.948714871290153	0.541438682445691	1.11531293094472	1.32656439016065	0.746120170982336	0.852150789318404	0.971210154991502	1.64638015638646	0.705286264729953	0.662623340084808	1.4719307301657	0.732998751136164	0.546917745179843	1.66369332696428	1.32029863001169	0.927132336874528	0.58010556461411	485438.394102543	741797.800425317	1018525.8123947	474884.784059021	602974.690731087	1693550.14843197	446082.814104141	440275.784980898	776484.206882206	1023400.8711759	528163.006617462	858364.614067418	1347051.87722927	240482.718623898	211351.843866988	1854866.17528552	705469.840969411	522860.952735775	88036.0789337459	1069455.52375008	1119644.85892974	1917459.10904096	1716813.12652623
1491	0.0775481674119294	1.27680490581128	SCC	UCC	1650	682	1312	0.969742548951793	1.0415009889297	1.14584417308955	1.25712782380331	0.824134251275554	0.96656058274521	1.73508837166279	1.00157425357991	0.938712207326963	1.10225490741849	1.12399239329959	1.39593443846662	0.852228624458546	2.64235790836867	1.33723677503497	1.59233638315934	1.24809545364892	1.30786544800055	1.41458279694109	404990.498580747	347583.175772285	359034.57279559	585001.306752797	291747.806258717	250686.937811846	368892.668893605	192480.573253578	255561.815606752	388096.950297885	347857.065438121	527769.728221989	265581.092603018	459950.085702244	338376.058343175	360667.51230823	237151.455993134	274348.727062262	395843.828112644	651476.510234592	922414.874658974	1048667.72092163	1729831.94373444
1494	0.0753802203453264	1.26494533479002	UCC	SCC	1358	1120	1697	0.818151766236689	0.958223269057808	1.49981864880244	1.11796300075062	2.03730853785903	1.62126037129449	1.01073575702478	1.49327244005304	1.13214502948042	1.07620168949707	0.790114895946296	1.26366469225763	1.29781795121998	0.976633078570219	0.924736843543053	1.0429163268199	1.20392720637525	0.954027605134933	0.737314968411109	220182.815084304	591569.010692604	764382.519650485	539242.823555547	912296.603992857	902750.195922621	287259.013532219	426780.137777377	481674.414707808	244181.649469578	452342.452792653	777092.278126835	632037.473001988	176209.791405352	295991.401203552	507147.012178118	305798.839038843	297620.075465096	255264.794711778	708672.761834038	679524.330263675	1384784.91796679	1190488.96184474
1495	0.0150928549286657	1.3785973872989	UCC	SCC	1357	1104	1153	1.51708819827954	2.05263920481746	1.26152894893523	1.05102787466517	1.74390158551701	1.8901624616472	0.826450071174976	1.53968722942282	1.20124733111987	0.745624599881393	0.996714360703267	1.16583454177856	1.35878569566496	1.08749799050653	1.19141252523432	1.17525587913694	1.05087678898699	0.867036148671654	0.906085912680271	166103.17322636	377765.024553876	235998.581131747	190840.507006026	277339.118466047	320122.453647377	94308.9575639701	200697.15793778	164980.692936126	68826.7294935401	170105.454156	263158.761871708	213613.743420684	73862.9169470471	135435.651173592	173827.712980409	107173.568564487	123362.18444199	128723.128029302	507760.574318903	540503.506141216	1117570.92322192	867960.751416509
1496	0.416993765886806	1.08096262011659	SCC	UCC	1169	106	657	1.19831884612205	1.2279056093082	0.909184600098624	1.13333665533827	1.2378274456897	1.06167628523235	1.13175358282864	1.02924741737275	0.848019722567359	1.25071529472657	1.26536485182265	1.1065046101012	0.71438942397811	1.34832542966467	1.17653154838845	0.980525772077948	1.27686203167893	1.09956849948007	1.52439428771285	195499.94416837	226689.962907821	242469.451828335	343002.720474232	358202.741950941	163056.458406447	196492.897026046	172524.659433167	124787.462776517	172029.33670186	216631.432441045	356063.070118266	120331.008110966	152642.341265617	243362.722765232	131514.755689349	198124.653386947	201182.320964012	339050.990701046	421799.902733191	578404.182559696	1021845.97008425	881704.783907631
206	0.00556933203159149	2.10931601286763	SCC	UCC	467	185	704	0.342817470346588	0.584944707284014	0.359565687386569	0.495031221114825	0.543397750916061	0.225323238811568	0.31810173862688	0.4366465757422	0.347409132283611	0.418203315178247	0.682592256077306	1.21892397261413	0.781854610557384	0.585986912235864	0.330309455988994	1.53698911844824	0.548971366550098	0.703764901855206	1.75444009609908	67731.8947289911	166733.39346582	240342.491833646	167696.34783602	44244.8970459006	88265.3174386105	32078.6691583741	41527.8294841212	115803.381723924	69660.6553601327	180429.492268211	983099.967174817	298320.810259243	74254.1266547027	19224.1895263413	525804.714586101	49476.5674150662	73058.8630661158	101547.771983885	353824.044692125	409142.493541339	531639.431705033	577391.719596168
65	0.00552788387772085	1.33982506553325	SCC	UCC	743	76	1318	0.754009518994629	0.882761505782029	1.13743241425418	0.728601725379002	1.04713751984796	0.87682886660952	0.916185230686812	0.610753502514684	1.33308975039414	1.51442271516091	0.994938362479051	1.18450825659786	1.43210928360153	1.23034943523848	0.931843398276054	1.42688044825599	1.03755478422151	1.46608965661824	1.11781743647841	327185.350370605	285589.695677183	541065.22030144	309006.883727852	410847.563888857	341934.169122964	248282.313214088	163002.0497012	190799.775259377	554030.842644417	298492.703786991	679877.791530148	234623.855141174	195185.74522031	261337.425431284	485942.440430145	251288.782805941	427094.285617119	231864.791629526	985898.401647988	1546986.38156213	2649664.46644538	1670958.35898208
502	0.025904695085683	1.22121357750741	SCC	UCC	1282	494	431	1.09905423352063	0.935340291659698	1.32258036922064	0.760118631478229	1.10135736758419	0.767853803103196	0.723250395517235	1.17443489867097	0.853065321837077	0.983084548359443	1.37947939861458	1.33089970392172	1.51663742934198	1.01563247686285	0.947141371218065	1.12446627764371	1.15341119699593	1.1243253884902	1.28026729207421	206050.654565761	218888.128050289	399576.523418699	247489.22326661	343858.178962335	159712.189674854	194806.817109378	384695.346345167	165204.532469972	155387.310942456	299368.554121702	485167.794834555	336200.981717586	123695.288741297	211372.062410952	204256.33768474	277650.974930102	401990.818595127	428129.842392498	313923.608548371	308447.164701319	486111.684963676	521956.196094897
731	0.402866759469645	1.11353399905241	SCC	UCC	583	775	298	0.809252809421077	1.9058726183724	1.34892915597672	1.04327095334023	2.17104929359293	1.09777469875359	1.10992874953881	0.929180664963799	0.714437315833544	0.961861645355433	1.56837306353328	2.56620575401539	1.14849269699956	1.09267697335845	1.09621611488047	1.5230863580657	1.53072764632232	1.15892234144252	1.12376538870023	21264.5544964451	35918.7731946295	24252.8160221726	27436.5797194128	46334.3719178799	31673.8396775387	19102.2191397466	14138.4895678051	13586.2615306315	21308.5788528537	27410.4014099428	55671.5419029783	25000.0924728113	10748.9566082966	16722.8948361624	38377.9352812812	23544.3235440591	19248.3416412833	21226.7789527491	191318.677343215	201357.256030479	366322.943540956	385938.488160081
873	0.00568470490653927	1.23552537658109	UCC	SCC	1495	1011	1484	1.16649036972393	1.01824382669224	1.10580624309948	1.17422775148851	1.14786047439579	1.57420217319064	1.31135402206824	1.08890796928637	1.45107228285999	1.07182137268393	0.829025771512313	1.0665034163078	0.992336597044935	0.874356474756542	0.848776645537243	1.15010141262781	1.0052970614825	0.821588317091573	1.26684286918259	455256.139015669	443519.219188497	617473.789023046	693595.938554327	487706.364183639	811606.480028649	456885.202072987	275587.921731678	645229.359322367	352668.663450863	334862.940230359	718572.32254177	505081.683134429	193189.890170557	257777.153037379	517834.183555818	313026.511589202	226965.261184084	409388.259079393	816137.829336603	901203.118292136	1441969.27292341	1590708.76485422
1489	0.223513666260242	1.16181317207495	UCC	SCC	880	485	555	1.14895073814269	0.873864214274354	1.11760437371097	1.41567468895906	0.741451445260709	1.26405344207011	1.36181885499542	1.59875561682711	1.39936554864928	1.05892787569631	1.82714295837199	0.568328772212475	0.459172137744685	0.709891651344947	1.45507302065538	0.617009407884528	0.758646775050202	1.45976588361285	1.53095946062963	695682.461461064	554454.888294222	1035951.11565358	1090893.64312106	523792.798718132	569072.531597775	752145.88519934	811754.317068773	735151.0478428	540562.39880395	1075061.19715782	635652.20490679	276120.383120176	204622.165464625	734756.227955284	242584.782883442	374474.220944553	809024.855960913	395292.05495113	909215.636098405	1262453.89244682	2172846.63566497	2133148.58853282
1429	0.203221530091755	1.1580330252741	SCC	UCC	1239	853	1399	1.24836859581779	0.855401600068274	0.902152461429904	1.29433661885888	0.636698471575028	0.755200629379681	1.02589855037672	0.738349884138729	1.10817225511968	1.06094059354	1.36908759287985	1.020794638839	1.08358249350365	0.713060617099556	1.35408914826279	1.07129322828837	0.715966066974268	1.30594467763267	1.32531361729616	825813.031836661	600949.693974196	866380.321824489	1417868.07265065	522684.213231323	659202.788067307	700307.77046734	400641.713332725	790654.299226407	591697.548113961	891944.211348481	1182866.59316123	884950.300168019	292184.181237431	794574.299907604	816647.492293731	436793.872676028	773490.287537515	865937.556885604	969313.57163867	892705.387259386	1844048.57727149	1817187.33993756
891	0.0492885945574919	1.24882002360861	SCC	UCC	1665	1031	3250	1.25512079327666	0.933295062900743	1.05898589299769	1.08337426566317	0.737296914181002	0.712297303219328	1.15620319188608	0.968615123630526	1.35457189910589	1.37042333946675	1.03354519538092	1.02356591093332	1.39841099737974	1.0685117187039	1.10043671048085	1.65154324955873	1.12569303711384	1.08011334096145	1.99639456653061	1190023.38105813	1142465.79507573	1490033.69865811	1825936.86240024	868004.105566977	1004671.67386483	1056692.93065816	750158.48334907	1246125.82320258	1095454.95007634	1173254.17097887	1737762.71228329	1472557.29548588	673640.507992825	926032.25385822	2034334.61874382	919462.850002135	913076.659270107	2117231.25153592	950446.89565149	1636237.47774075	2311635.52085393	2625249.39042948
768	0.573165784228045	1.06856262709082	SCC	UCC	1651	847	564	0.977894769625693	0.788562491592855	1.72972504142612	1.31496745916099	1.10214005351442	2.25227497018366	1.17011139623197	1.17512167447247	1.13665817780951	1.64240672956672	0.871852903431817	1.21765511781448	1.51200930848293	2.17607984494919	1.02475209023306	1.65935645908887	1.2297087508393	1.45477167338927	1.04033625402074	34728.9310228072	38948.6500238821	87314.8955499493	58667.2281285656	79115.5986328793	88854.0773061159	41773.0953947295	42216.064976409	31122.2680155374	49175.6166047057	39933.5489556258	74165.9065020038	47388.5433441022	36315.9202918755	52580.6349423626	57169.6089843024	39234.7853592559	57046.0897246037	36933.0198501174	291562.098699621	266399.212564282	472757.768322481	578294.321491727
1432	0.610676181663034	1.04363735137202	SCC	UCC	504	517	406	0.871951626979792	1.45837105942575	0.755356621703404	0.781050536759959	1.28621614162079	0.84841910182266	1.38479119090112	1.01489560489576	0.929594937598587	1.01267041277228	1.25579807302612	0.824952346729048	1.26758561365999	0.802090710709564	1.30632855064101	0.814756943004221	1.07123862094132	1.19658081482159	1.2677885088003	42089.9312060595	56898.0766576742	66968.1270326066	64187.5192341477	65746.1837607835	77745.3485202477	70341.8387659582	44312.737366543	37032.4251340282	41212.005664073	45434.7096936467	88249.7978330259	57802.0500956005	24656.7939848637	47729.9185061094	65202.10662728	48631.2256498302	57027.6366877959	53206.0909551845	257093.873864518	232941.382330904	383826.218186343	476674.728629179
699	0.0633245999605226	1.19783089619088	SCC	UCC	1515	746	1383	0.846853406365758	0.809362766399036	1.45006551433098	1.17709558962039	0.680221882797887	1.3693290510769	1.12854201299649	1.00618806462885	1.19894338455182	1.4639805878516	1.21248114323061	1.4327559253865	1.42821886989153	1.06850748591112	0.930830149262772	1.24302375942398	1.67418860197512	1.15799823323833	1.25351984917521	147545.410539306	125187.601654607	288945.972558516	277032.925944626	133487.088688435	259599.714005158	143397.982636697	99891.7853437552	151491.29258949	215041.65330972	173912.776036051	344484.732907585	206567.169763021	94067.3456769448	130569.212305081	205800.013224226	190120.636628715	125485.816900955	216829.699351374	735442.937043495	730227.242971761	1258685.38045434	1442085.84440885
1478	0.038545454357183	1.35962538094619	SCC	UCC	556	601	684	0.586109110454645	1.15823090081473	0.663950244716815	1.21570096249906	1.36434337790491	0.901189381756887	0.827784812575221	0.792796392471845	0.832810046817375	1.23852402655977	1.15216151458327	1.58713681598534	1.52786962781215	0.530417922737735	1.16784876583595	1.39714054984456	1.21793900406232	1.37249855139203	1.41206244097143	173483.838051168	376744.308074207	167484.101461707	265979.908183122	251713.387736766	289075.641068679	199359.223184263	136023.125486431	154406.820970525	309068.533538826	347538.812750529	483082.341919484	324253.266945755	43409.2143337709	154010.706796838	391385.840500213	262146.45330419	257039.05198519	196321.466360353	439301.418577189	419129.183244947	810549.19881841	985168.011665202
476	0.0181417274995944	1.31033564398509	SCC	UCC	1260	465	717	0.742133876615795	0.849506879094775	0.716832670547134	1.11370710472232	1.1526718168622	0.626865492022129	1.6234302899567	0.824968339440606	0.631708868327477	1.31756960993098	0.843266972893181	1.17120600672427	1.50203306806041	1.0273272649122	1.28278856792472	1.4253977532521	0.98600482172221	1.2977465953936	1.20440482485515	239621.915765713	206754.947756228	298067.569145817	559279.589664931	514295.630916728	181652.285754272	465456.90530699	284404.760160054	189887.891697354	358663.89009796	190323.536490692	587623.25030117	516817.641333542	192978.292138442	409113.604418705	360721.604840415	252652.989004808	488343.722404142	388311.09461863	644017.870810136	616124.94065272	950374.364332281	1288426.81970366
542	0.00132719500673006	1.41804225626666	SCC	UCC	1708	525	1646	1.10065912942018	0.893786482935841	0.814686382980275	0.995337018291416	1.04922932386459	0.926695703112034	1.26552769833247	0.958109769496851	0.99260341840841	1.05357594444006	1.29820709829929	2.17472374312181	1.64171919983511	1.16128159216555	1.41891547259375	1.51179799743127	1.02597502932422	1.26322557104213	1.62569889670965	248215.045446306	336574.733615214	345126.628522281	407764.19865331	530782.09929957	281039.39207513	648890.153559805	483086.768225857	231374.818227791	200313.820610935	453346.329954456	1111631.51954853	438042.993558824	177958.256347696	513078.779477024	400399.378385258	470149.402938837	695227.454042568	1262497.370049	967355.62524711	1085109.13059999	1372366.37832229	1894613.25233914
559	0.0460353341544062	1.27267750438538	SCC	UCC	1490	564	1723	1.05628692530956	0.914017457351258	1.75182276877325	0.695663219676728	0.999012089404669	0.732436275202397	0.80928499294413	0.869542851690692	1.19122447860434	1.21408911663252	1.17127101153186	1.23839637522333	1.23821967091259	0.792187361697985	0.983177396619563	1.86437233225278	1.48265886962079	1.26173177137428	1.50795035662179	712939.559536441	425658.854236769	746756.246421545	416870.460323581	597644.457212756	392434.763090455	356659.583175886	374264.178677579	442282.977462265	690861.802374173	505828.123900025	636967.266091536	526237.570914189	177570.841554938	420422.275187169	872368.260634828	583973.607107235	592775.770486289	722940.499473297	910884.473558502	979821.838661348	1736446.89790858	2223077.49180148
1190	0.00726838313085698	1.27459471341389	SCC	UCC	855	443	978	0.911291353599393	1.00081665233434	0.768679970058389	0.70140417484193	1.18851872030151	0.837013922594854	1.0917862119982	1.08387133289623	0.692554423534675	1.22871896545841	1.02300056396707	1.0702385792431	0.875682804805314	1.19649759990755	1.14014939659891	1.23501023226909	1.05714678133833	1.39927871419819	1.49479330176539	2026326.83883003	2608870.34523603	2639967.66368386	2411439.04972207	3558441.7643537	2449849.06621881	2591041.87271327	2120577.95900743	1672609.32662234	2303427.8566553	2472932.39035388	4435089.51422525	2420833.74934948	1538726.51893582	2440041.8675565	3156797.93056497	2242186.25974467	2988249.61734888	2536458.55658237	1346981.23833816	1432358.81015712	2519197.73330433	2106513.16449175
1202	0.0111092245135027	1.41385079911496	SCC	UCC	895	444	1113	1.0629360417264	0.933771198924503	0.605478069276302	0.653558872038302	1.19083458313637	0.695390246870192	1.18374360338093	1.04906679153941	0.735109907415251	1.31604109735306	0.959104954087227	1.19412115259319	0.748160407902114	1.28054308057596	1.37127684185076	1.40872672851855	0.992911394875854	1.77778871344492	1.69151839298474	2888281.52877556	3254417.21302041	2600549.88192777	2733511.07288639	4361316.65451298	2482090.97674396	3363320.16016637	2705076.20015358	2096923.69949087	3014891.22109582	3099825.77101403	6188478.79910676	2442882.6834923	2003419.88770968	3589822.73285229	4391222.42982505	2521277.38855698	5003715.86233143	4491671.69995845	1594104.04383235	1859608.81825746	4000139.33248887	2960364.06448516
458	0.0244018861642986	1.167827044028	SCC	UCC	815	441	1827	0.872195228365884	1.21781214857001	0.848405421995618	0.860950206746357	0.983213596980146	0.69802492849449	1.08765376418945	1.02876297236454	0.933873048730353	0.988160524641631	1.25156463896543	1.11696752742477	0.960426337877905	1.01503838665339	1.08158048710702	1.14163497882856	0.951454044998495	1.20753737689663	1.35519746216017	2597040.06124462	4265223.27375382	4080612.07869129	4372317.44802496	3499892.57464725	2587501.68945099	3191910.4151761	2447494.78925236	3114703.19184736	2480631.47059803	4064930.72770811	6482330.4708032	3666658.17040532	1928225.3225419	2751993.23808111	3695783.79411437	2495441.60959996	3135762.52243876	3870423.89596234	2458393.20584012	2547799.14155028	4658800.16116966	3650839.23552567
1146	0.00106607363637345	1.26620104478719	SCC	UCC	763	439	1435	0.966336286977303	1.01352739557371	0.751823390919907	0.848681089483585	1.13086189536698	0.802310302516914	0.808557502914321	0.889287566023893	0.991980019969952	1.27422882361146	1.00075269238092	1.03717165559989	1.08402336144153	1.11366519296202	1.0414763140874	1.31197984901503	0.979275725839617	1.32972188911563	1.36893772176898	2658189.84242174	3742501.40291194	3379092.12086647	4226571.32786967	4176539.25026221	3562989.38582847	2704161.09355431	2374559.14310355	3281298.77989305	2955118.74514469	3426822.7650875	5624754.64045231	4104488.38219817	2074626.81772925	2749400.92410893	5088255.43314624	2927023.48404591	3875589.0527317	3057024.21684639	1634407.04693004	1790811.12592612	3010401.55249614	2519118.35458808
1147	0.00137659027148829	1.43013702753507	SCC	UCC	775	435	1436	1.02501764953703	1.07401177891616	0.653982620514797	0.762045422056719	1.05735578199402	0.733649105509812	1.18135396972227	0.808555640185088	0.830207153741341	1.19981634301162	1.02251035438993	1.26546120730534	0.998340955550692	1.67740165471216	1.22551349104128	1.32190594846817	0.979726199807294	1.67451949215086	1.5476373035717	2655971.15733796	4155144.26538077	3223205.95447872	2918876.47652683	3710599.91220755	3245888.02138307	3148535.24284773	1995802.12170864	2750152.04395176	2621057.75187524	3668454.81032819	7525570.53753203	3785529.70277915	2403331.0046007	3074133.77449615	5107581.18526301	2333634.32909889	4511634.48918657	4243535.07553538	1843832.21589758	2053053.95848253	3644984.6233469	3775297.08014911
447	0.000463329291866987	1.25480081145878	SCC	UCC	734	433	2571	0.958670957231391	1.11418794755636	0.778218037976883	0.787113964756667	1.09392712021939	0.869667407062265	0.859458689990605	0.903935956764318	0.9092683469647	1.07519224176878	1.03863249972649	1.20255804306968	1.20717332636547	1.36419408025318	1.01598875438732	1.18664793135725	1.06545858652188	1.32574056936532	1.05484130327795	3981454.38953323	6016407.79461946	5098809.64731591	5005270.41735365	5591872.27403031	5690259.76296891	4022080.9712012	3158962.4433922	4240949.54504576	3764680.30630081	5200907.30375852	9506973.82389777	6444929.93582725	3244948.08382474	3712268.96804806	6780634.97976749	4456171.9946265	5057099.2675558	3507867.42722939	2432110.28353311	3064632.634449	5185355.94514209	4359778.47447966
486	0.030330979764432	1.60202731687342	UCC	SCC	651	484	907	1.51421172542711	1.08799049435871	0.974662268837045	3.27764820153491	1.03599597063756	1.1932667544433	1.06143528663379	1.978108676935	0.758587914720832	1.14524588787006	0.936741871499821	0.911464933808602	1.25310044322755	0.523969604487773	0.723938671172639	0.645124430620341	0.855065204627112	1.38782258626366	0.55197472157085	312798.969275101	159412.563443081	197979.980452397	1037975.13688193	173507.535290443	256958.064625849	201387.448752855	243108.826394259	118269.587654521	199456.06900083	127278.71271459	223396.226472666	223630.267669339	62068.6602455723	86664.997932564	121321.502786598	144989.877070275	186174.69953523	62028.8349206863	788657.244400191	764582.264953377	1469266.57439501	1595892.80019813
1066	0.00910692642297983	1.61325210234924	UCC	SCC	1326	1335	751	1.62644130482833	1.27039515842297	1.34637242187791	1.48866231169104	0.862476082336621	0.931680699154075	2.16654371327093	1.19634470836648	1.31652563290659	1.05787022759806	0.748095667484526	0.98793124974431	0.478152461575882	0.319379138769592	0.891476995418954	1.29479692442807	0.631209515831544	1.49964357017351	0.497819321401671	133465.255563976	135025.686529149	135106.015417745	157872.332837127	72172.5156415889	82915.5776096704	137014.076551178	79982.9423080902	146489.260976647	73186.6768681883	73734.9007839722	119620.316298712	60900.4359611734	12669.4581817145	53323.2491035725	100632.96570125	35675.5632354665	109437.263475431	55116.715490944	344561.933804086	329971.658248443	646616.843113518	506505.765185011
1189	0.00510257257561908	1.52808592914418	SCC	UCC	239	906	1378	0.746502286068361	0.738597935507708	0.642501189359515	0.84425388664787	0.859568521062647	0.689854980790034	0.933288849394931	0.677792828095541	0.651078128298684	0.906843127046979	1.37724997634581	1.04656575851137	0.948880285458267	0.543741294284698	1.2787685229004	1.12120409715857	1.41097477796917	0.978334610744877	1.90485653164452	148006.339048623	141270.844682604	149638.700094238	271803.658923756	170374.262374314	188878.007457005	184639.251154424	87270.9573908023	261919.3076093	151583.226233014	244284.337420999	294106.929527879	436941.57334192	65481.1368353021	181174.513596308	268088.290385496	249474.851320602	137497.980892443	329775.338367123	663370.561877227	505948.206585127	733098.076348177	698547.199047029
104	0.0220419773511467	1.19799776238895	UCC	SCC	1249	110	783	1.49952484936567	1.21589446045453	1.22793450652734	1.3704100652885	0.92685893695389	1.16421553269737	0.984492553730808	1.21028542019474	0.980249374312148	0.87972876598184	1.20563457809473	0.957726608523438	0.929865008269368	0.880891977597184	1.28727373422365	0.932733723234265	0.823705654266389	1.06650058136969	0.848483850462374	292131.781030906	203219.223444487	284047.932822832	359096.289175429	186629.416625891	116696.845172694	107040.122718834	188360.894257481	92719.4877136649	144491.978689277	186862.863336165	267317.091795697	100677.37689757	86342.5153156222	185275.94838953	81649.3977945974	80039.7601826449	181175.792724591	183096.136549109	418826.053101367	500398.072412597	977938.900444829	892308.335300451
2	0.110792234212307	1.25187436552986	UCC	SCC	1568	21	508	0.782388413520218	1.08596700588171	1.81222074531766	0.977318940948457	0.986749630466398	1.23983328007737	1.12081812732783	1.3383965218597	1.77916195125969	1.06094211433105	1.31731929644011	1.10593062711605	0.725725072782067	0.563021055651795	0.847311246915598	0.596306192063307	1.06595500100459	1.65541746375899	0.934250554356589	87696.8026122605	99232.7160533583	143551.022992585	109657.633255054	130847.351947736	58258.1232447934	107998.075156306	130648.367239091	111491.067767921	100258.878956777	111626.600230009	105704.09792626	52056.4151253055	23630.2792140605	80312.402363085	24469.8946822051	91795.0598185401	176385.488137111	80825.6389442562	177333.782941796	230959.168498878	418609.152214462	375702.944252927
4	0.107987529159934	1.32708373974247	UCC	SCC	1486	22	392	1.35278550508034	0.956106272008507	1.49970301952452	0.838748799274152	0.834153646175783	1.03918415945867	1.06282500625809	1.96333856136047	2.08567552097284	1.12530004897262	1.47556347983357	0.798593536415182	0.705938562073119	0.587736067744717	0.83878739036581	0.397863404072359	1.08537550807271	1.62854280705082	1.09571682197689	71687.0936510245	80445.2109031344	109124.251264855	99966.5800047432	85323.9438485975	61679.6975110701	99205.7347029771	160702.114172559	179223.306424463	50274.7796733883	115130.481730856	70114.9367611086	69437.197473859	26202.7534258843	61327.949199816	20623.0688659116	90542.9416132916	145499.568084618	61624.7841490105	142336.867441031	210293.384604156	374439.282436439	334082.62196066
31	0.118833402771962	1.16092615462643	UCC	SCC	1410	62	1241	0.908378805045513	1.45627928333523	1.65094728486995	1.09656052322101	1.05217756049891	1.09948223067203	0.919075632540364	1.35188403229972	1.58924174359382	1.06956459792496	1.35347679818865	0.949596735811882	1.0350835795941	1.10547395743151	1.05334386366144	0.94540830359721	1.00375167117449	1.14711874018882	0.98387969914434	207025.736462655	264103.143781609	317839.611511264	297922.655431677	243587.577526855	117626.255628278	147053.534837069	175131.550778406	255842.979278571	205510.573567243	227624.031694551	220588.451890288	190737.680002735	112346.902548294	174308.253276681	88329.3532979325	143532.43970525	162206.951138609	164971.435298665	479575.557233292	605851.68968001	1221958.22407345	1115761.44016272
29	0.536278040014287	1.07026066951506	SCC	UCC	1169	62	517	1.08802194531493	1.48535017155986	1.21373794967004	1.14597578100706	1.04108008057566	1.87169202367065	0.957163215793824	0.893090091273522	1.34280730813389	1.39329615318499	1.38596199694192	1.05841962683742	0.994820669563555	2.20834500230081	1.46358441771282	1.12133994841971	1.15878199464699	1.17562155490901	1.16707349797066	103755.005730731	133265.331789452	171536.338502629	142406.009521974	138319.661438731	138094.894317998	53345.0151469085	78969.4905208374	91948.0304389432	112017.183179708	115312.942060665	180491.948752426	77974.2258674315	102650.593383691	138995.019148187	72252.0389978954	57717.7177375618	113466.520446717	86891.8635911312	290208.812730203	565339.168553951	848983.701368851	704851.348447545
41	0.408681099476962	1.11854820097339	UCC	SCC	1568	63	1000	0.782779866244097	1.42765665054208	1.5929131908257	0.896745523427157	0.896165661278359	1.6785822440534	0.924185134182056	0.995193777397025	1.20365124901949	1.00571340871515	1.1710103266692	0.793465696573481	0.818472634770406	1.12661067999924	1.21273177347505	1.04358343275405	1.15101539032721	1.0307944712554	0.975341297583354	194238.730079442	281784.119349909	319261.055743974	227521.633488878	272314.500748403	143492.379794324	199371.655335161	210490.043011153	126231.368847489	210397.332637572	214334.391529239	191889.290707394	98253.5659575978	106922.47611928	263407.966662005	77908.1640697066	221914.221839472	237975.428310923	205141.703363873	356658.602175612	440793.149647326	800108.155743073	731750.884353035
50	0.624832692802895	1.0552251295136	UCC	SCC	1589	64	705	0.746950701921547	1.34076690134902	1.46802758714776	0.848019729482217	0.983554512505725	1.14204348473809	0.897170409870921	1.33143461715499	0.994594190234377	1.06580837955414	1.23186764699017	0.951167532816679	0.635562823930635	1.20920784825138	1.23454798868975	0.730557878796372	1.14399756152607	1.200163781952	0.866188016001079	63985.0832820297	209325.133945255	187972.381695293	162115.801629373	175216.638631493	99297.1436887877	137397.245162378	165509.792468325	57655.3863115658	76972.5255008698	178348.944447831	146955.413710772	42172.5625768015	86469.313889945	157205.07638991	55472.5748901547	156576.921974282	162847.275876858	99335.6580329188	274863.730291533	346892.726323542	585640.652190484	493674.935781919
43	0.390949418232098	1.09704696705857	SCC	UCC	1633	63	409	0.708036849787764	1.20603669776908	1.17857473696718	0.498764716781015	0.873629633918493	1.09885391358331	0.935050884993874	1.12902167373974	1.00801719521024	1.01380771742526	1.17138831401313	0.85220735911249	0.741301239243984	1.121680679836	1.57899206588149	0.777547026806552	1.14344768958221	1.074322132883	1.05206419854035	52266.4049567677	82875.4844958193	97527.0307062622	44973.3082170053	70291.6439241173	42160.4681133537	65548.0380202208	75332.5433783248	30853.1056712892	63094.5964096723	74645.7079047065	85090.6613834596	25971.8693262851	37832.9333549784	90810.8982436191	26053.2382400668	71637.4835162894	78243.9930594267	76141.1035460672	158119.257078788	170719.08896607	304110.203426862	265688.497468051
28	0.626818742254251	1.1160059741134	UCC	SCC	1106	61	389	0.740871984385786	1.4404645441259	1.21409725707237	0.882328040396565	1.12922843720461	2.41457985342136	1.01394101076599	0.9259744743944	0.966054235541722	0.998416178775003	1.29192431617202	0.87785053794766	1.0211238846381	1.03745857990516	1.2394546799102	0.893706093225855	0.951412152290235	1.28477115979326	1.08437068049016	88412.4984528048	125668.255250694	131487.239995097	112814.974487099	133284.136227967	109349.190454146	48843.1558278152	46744.1434683465	65740.915808672	100450.45465895	104519.778689321	114714.800941125	79540.8472025497	49619.1246980898	104570.452529036	35345.8393497899	40959.9379929798	70792.9649791662	77463.4497035869	264164.23517309	471366.752259677	787861.298650263	535322.797261955
36	0.777504502954612	1.03332420487485	UCC	SCC	1540	62	511	0.755018349878256	1.44226816979367	1.27688502349352	0.771905823443312	0.860550818889792	1.36372316690355	0.878670787169642	1.38474426747578	0.902690314718358	1.03395523786792	1.2997820296583	0.796126773273712	0.495459448287172	1.34606123993154	1.0468583437945	0.805311151111257	1.30405535737739	1.09171462569382	1.14254875096172	53332.2272169226	101231.594969266	96154.9267703451	94153.4518778292	82625.4817172212	88231.2652348875	66143.1588127613	79899.3059545469	44906.642363201	61574.9059924762	84601.6796228272	72338.7037579825	28213.5316855527	61415.5594521561	71846.7423940175	45501.9053043859	87731.2546949249	68757.2805065552	67583.3179338152	185546.273628488	217852.497045616	412209.963414505	373391.285849744
42	0.945689161227527	1.0055971238741	UCC	SCC	1614	63	776	0.756934780406814	1.42455788367294	1.42530161414712	0.569276278106712	0.856459086060248	1.26796581618991	1.0014227036433	1.08306219853113	1.14292925114126	1.06531574249572	1.27083870680674	0.826434040057645	0.626350000896497	1.2322634390581	1.35572932727661	0.85761302687342	1.24452873233827	1.07175716984428	0.976811534983997	82443.0626466104	238758.561496409	289227.818450708	114800.543516203	192855.202048911	105171.974644306	159881.949063593	209474.471171674	83820.8714816548	97823.6372164085	197518.456688311	202353.269938821	52580.8307372812	92953.5722184997	218212.391068212	62123.1448332869	177576.911057798	226261.276878794	144271.74092977	294175.072051202	317512.87346904	572914.540938181	509073.650614925
38	0.443467202945177	1.04742249841449	SCC	UCC	1386	63	615	0.98320193448364	1.35664242892552	1.2107339597523	1.05058040060495	0.946221003516304	0.659102390105388	1.00023556711986	0.953790265113601	1.32532269281896	1.10286590348265	1.20636039667747	0.922590256013119	1.0267504641782	1.00341169013656	1.21746234405595	1.0269938253014	1.32209557206778	1.04349548325893	1.16761009931883	141000.216426026	128272.277684604	142851.023669247	173225.511578553	112097.11442464	53215.632261249	63702.2687766027	74507.9195284176	133832.835835302	133342.800172239	105774.962206205	131344.605711977	118681.626900864	61887.5625869466	103095.347565403	72414.202665992	75251.4766206453	88976.692239625	76846.8119363618	249002.836776669	315782.720113355	663684.642589292	547432.627108229
35	0.707728779484019	1.09875234830153	UCC	SCC	1509	62	451	0.813027573895676	1.41559321074597	1.67932880776269	0.759053475042158	0.690973626785162	1.42348237571774	0.675785976538776	1.55100423044597	1.09094883701582	1.10783800384381	1.28397894722948	0.727764226364788	0.751550320164824	1.17572199109619	0.985655697229013	0.89853759304604	1.22714383007068	1.0284245097416	1.02617874242201	68161.6761757686	103486.056178704	124076.087998786	60816.6541992229	76405.5325149245	60124.8577726661	42083.1360815085	78244.1604944691	45318.6079623498	78303.477903418	87044.1652397388	64880.1436387456	35736.1513439065	35236.799600644	77905.8826595612	33144.2197877118	68295.7939502847	56630.122728288	59267.589025588	191106.435974944	267485.485183647	437955.205160835	395499.426034257
30	0.573643117840824	1.04684572257409	SCC	UCC	1205	62	624	1.05088353547614	1.50392420195568	1.05112416967357	0.888425316317974	1.11113366156463	1.18818785491423	1.1712271871271	0.97559352670076	1.29826866244825	1.17006769057175	1.16736372041412	1.12822433243827	1.1842361350224	1.58031269642948	1.4731598529172	1.19736360081805	1.05812408245803	1.10938876038091	0.841104247271162	208429.09368258	168259.880264907	196000.071035061	121182.429647284	192270.196209652	114389.796413882	174736.356787307	106336.547303366	149736.691784939	195652.114262527	121115.357604588	253843.713872014	156343.383036197	80631.2557073057	182212.102783032	100669.476599284	141084.17384226	131987.723432531	90137.1857563442	321357.662450027	624100.503419184	1022983.83057893	884409.809115496
44	0.593901241684529	1.13317363081658	SCC	UCC	1683	63	189	0.7659381832365	1.17515099411284	1.04888034253709	0.498304694526363	0.880547875579667	1.07706402740977	1.18014679510964	1.26278007440839	0.774079076494429	0.869867042492291	1.26031871062943	0.813704994988179	0.395831807927258	1.57518232381449	1.61945810279313	0.767852446643666	1.27350823608764	1.12715975945797	1.20440641169012	4729.82437697092	30243.5187099069	24855.0497189109	12309.088514135	31179.9793426648	11932.7057837476	27087.9889476082	29593.5287948571	11275.0635447183	4528.7044349556	30078.586693954	23266.1442720786	6599.66507984982	14554.7050739544	40989.6534637796	7429.24643666227	26124.1434066656	28833.0537315312	39186.0283958266	50066.9984198125	76486.1258163155	118856.874834065	108438.229705766
84	0.127240769126721	1.16766799954491	SCC	UCC	981	95	1818	0.813847103135212	1.40019198121439	1.00172352230829	1.07262533201998	1.26163255757457	1.40543816754607	0.933056249977737	0.817163369024624	1.27515915994624	1.03786011936463	1.6244469347039	1.75473438692651	1.21021796324815	1.31627434376242	1.01909181428927	1.62972760325725	1.06158749202585	1.23586588742447	1.05942066672583	871932.793148895	585843.298024434	566274.337158875	759970.297127454	881105.349573051	683869.873544583	658412.295772935	379465.905462881	647362.217543077	937451.524727918	630286.209954843	1196903.50893883	703273.22878846	348848.3309063	508733.03967936	692542.341380677	669492.117647144	626428.268183978	605694.938301303	1685960.16202575	3318409.54031857	5387944.81364965	2940777.428361
47	0.909639748508084	1.01675923163123	UCC	SCC	1250	64	2113	0.914636287897352	1.23595983497514	1.46545971442769	1.02688849790366	1.11800980178927	0.941735336124183	0.834965950097693	0.93380625630921	1.14119725196939	1.19018382714092	0.944830328279175	1.01851778737962	0.953753135511081	1.16058798949615	1.20229127108573	0.995796989821875	1.01537365816421	1.12853132958499	0.894815434955788	467090.703020264	807637.367256866	1075428.77624161	1108067.30801876	921381.033516514	364313.096710047	616864.896063752	537210.289683767	575469.272204465	512432.475880462	572537.936614246	901872.473300397	550522.32763312	468449.293497658	708247.469443922	336423.486614184	670419.676933879	708658.980423536	496848.626390425	1003822.08724529	1185129.13339674	2283669.98600963	1928608.04365847
39	0.693740714789482	1.00030460231154	UCC	SCC	1521	63	253	0.744590374618819	1.49610211697137	1.55506114678213	0.608809381895156	0.76795636680162	1.23266633641062	0.649115599028796	1.267162246216	1.15053425254293	1.13544552034171	1.22122330451104	0.843437374281725	0.865041748676198	1.1845609242228	1.11120069494118	0.91935369020137	1.15277881667668	1.0409587696296	1.04723638696755	19377.3299101876	55639.7712258199	52360.0332310873	49747.9670463411	32415.6556409071	34271.7331646276	25130.6161566833	43932.814075367	23511.0748236395	24912.2310329804	42117.0144703845	34266.8378259267	20234.269771161	36207.0438332279	33526.8266963682	22322.4951087802	39886.5659514604	39393.6713426087	30724.1866721989	105603.739629378	141323.749685642	230405.766437267	238431.022904645
37	0.122035502079859	1.1751820765408	UCC	SCC	1301	63	1296	0.979430692044935	1.15954100974172	1.73303859277959	1.0122910959471	1.03251113475216	1.41155612412187	1.07979853163227	0.983279519461704	1.37315860053164	1.15377548309143	0.915869467306166	1.106062232022	0.963539409870943	1.06356290124153	1.29382759238033	0.963730083568705	1.03954077740412	1.13740875361082	0.540401965778952	270503.707919214	293607.365504638	414491.240378699	461765.020051561	431087.34753745	248950.216233915	282500.542348923	264689.326322954	307637.040665613	268652.338670762	215056.617452884	319194.522911496	247095.560732214	181476.526435208	386125.62274727	148436.038093397	243062.327370723	334204.376737679	118653.984634945	599431.891072216	723039.677342693	1400679.74532345	1182903.93969772
40	0.555093631091304	1.02446282596988	SCC	UCC	1535	63	144	0.675919972462645	1.20292192632195	1.17722383774048	0.590040001640846	0.560263792125901	1.40137654454356	0.56730440287255	1.49214857356848	1.41086304044456	1.18735177982886	1.03524833900696	0.743433484901328	1.00797291873861	1.26278138164649	1.12865369780969	0.972492877322841	1.1548121693143	1.08337974492063	0.757359322970817	6561.37794072018	28537.9816584275	25118.7146475115	38014.839456402	12230.7823507514	17441.0196373849	13957.5421606467	22867.5923130954	13609.2225539817	9717.3755711531	22775.5436467214	19140.3214739911	11129.4796713085	30432.7738848575	17611.8132070276	10569.9525280129	25392.3979009101	18122.7965982253	13784.5066471881	58163.3714722551	81095.4727749774	130679.128975172	141877.707698652
60	0.343590478359916	1.09100980265137	SCC	UCC	915	73	780	0.899379242646643	0.766385711004262	0.860370370751482	0.666405603231236	0.986486974930633	1.72940940011109	0.985509016598094	1.05845608914013	1.35195691940609	1.16191134475216	0.91435450126878	1.00307617355821	1.04377865778845	1.55369539517287	1.15490279825013	1.4592094329152	0.9847039008695	1.16385400295332	0.839566274740247	140906.218867898	131662.505740509	234850.245015044	128347.757453194	170395.396350937	284277.641803663	146508.631378673	145349.835263521	183790.548417663	153472.334422767	145669.19524367	330375.80259841	162422.529705444	111932.753517952	142591.492786599	209474.951310462	130830.1491671	174452.153323099	210520.692844456	784416.610128837	1358260.38328379	2271151.30584322	1363575.15556947
53	0.981476882583306	1.00051408634953	UCC	SCC	1759	64	456	0.70967146188593	1.30091374638551	1.01314120582345	0.835379298625737	0.999433698608989	1.26171304823424	1.19129108652279	1.05398485572365	0.961831978498539	1.12811659555375	1.13275524345572	0.826222995532212	0.83207106702255	1.2655394928746	1.11363377895336	0.657004918995154	1.14961255801552	1.10914953342783	1.14430245558364	30081.255526115	36653.6023830747	34901.8229905763	35768.8035522477	57519.738593821	22138.9181495238	26582.5643718962	37742.3279688946	14329.1135841859	40314.6052448843	29596.6556227465	34343.4685911018	14189.2052488143	20269.2682820799	45812.8163460383	10067.7866140388	22926.0930134409	43353.1387755311	69373.7350754894	191464.829112701	168523.539209526	281259.356480781	256906.774715526
45	0.252897508543882	1.22497198516524	SCC	UCC	1689	63	125	0.562883536981779	1.05773515622193	0.791732567389372	0.689013330129397	1.00785664035121	0.976534453349409	0.962626131970499	1.12129478794327	0.862783007117817	1.09472208701732	1.12124684304492	0.820246053156878	0.525036426692709	1.68299953606165	1.65464179644607	0.667931388910477	1.04897325679464	1.10596295356859	1.21105965386594	3465.4027579098	15347.0173600304	11443.7229986197	19538.9081260929	20304.2703088781	7400.81340047595	12425.4355886441	18192.0124195166	7996.96881631308	5682.0997862309	15086.4366962182	14305.4565097786	5570.45656303767	17852.4706141873	23827.27053529	4420.72315189728	12100.9080335738	19585.6347737283	18215.7274477321	37343.7773603828	56680.6650135576	100594.445838819	86861.9316725314
57	0.158216435229568	1.11876153927035	SCC	UCC	809	71	280	0.565769520890725	0.942593438432778	0.985127893950693	1.07663082168298	0.994745762726319	0.891406450029009	0.718213942308811	1.04745046082915	0.84872432992478	1.09462850214752	0.914883359569671	1.08606883844145	0.831131302979106	0.882148128539861	0.989722974798544	0.969192890208969	1.00942488916549	1.37263604220161	0.882548557003552	38844.0483395123	37304.8076981782	61438.5957525905	37764.4299533796	43255.7765437515	70046.0834712603	27686.252727114	25534.8769497832	25064.265125461	63360.923208525	33577.2031531906	81728.7322713211	28095.4181492208	11574.4218245317	30762.9052167615	66510.1435964998	34776.3441517904	36525.1330906217	27226.2292890764	245921.624167661	379346.83870403	679588.862770106	423951.463361979
61	0.276364364226471	1.27771276196555	SCC	UCC	778	74	489	0.480810489031329	0.667218024942768	0.992861594229087	0.818241627328495	1.00148855900699	1.8428647756028	0.886616053278861	0.934509344796697	0.959961214363931	1.24964401330176	0.668850612787521	1.10163934288382	0.854633160522375	0.72290557190861	0.871443254231676	3.04598135362914	1.13196045996284	1.45150099213209	1.08879323290876	72069.2958609601	73203.0232876231	123800.651485568	69578.9305741194	89055.2098913325	73347.8578129604	49375.7201547702	47148.1663458189	49035.1738556064	157918.301544896	68050.1008719252	165745.749842731	49970.2255519325	22994.2588207267	55390.3528982053	105874.3571986	56338.9408713805	79934.5670853844	66421.1319051678	448611.276020684	660419.364569865	1176701.04456136	735634.234478932
71	0.0570261673267838	1.22724466462456	SCC	UCC	1169	82	548	0.774927407751634	1.39549994642498	1.56017203902948	0.749324209769044	1.22355514370614	0.726104539666278	0.751768061302105	0.868636597456017	1.05869634985427	1.33193666900284	0.997803284199169	1.16947222919773	1.16605864066415	1.30058184264083	1.02719546604937	1.39891816386735	1.03993379142157	1.13498564393252	1.85376338317902	113411.010735566	186479.4755995	186763.615801178	143834.767390013	227559.190652205	59739.4447262674	102677.405622582	99896.9916631848	112910.652891877	164341.626533558	123647.272441014	168918.976471561	142351.297938827	93384.2126575731	136554.37145161	100513.389745201	126939.351429894	142475.695842493	136947.494170407	277082.731944123	514659.338877231	851898.882609162	740490.624590497
68	0.0979512626502274	1.15707483829331	SCC	UCC	1202	79	952	0.918995516028867	1.19710621571004	1.1782806371712	1.03541991245383	1.15647326785361	0.941275326446583	0.807572214776452	0.756184432690675	1.21798968902307	1.32457562644665	0.981280285951445	1.00843402959092	1.18847935524991	1.45255535806082	0.82473133097514	1.2989861968398	1.1589503570102	1.14030945320656	1.46152698727797	233467.610972636	239090.220582849	353573.577351735	273704.546405127	377923.025327176	145614.266816883	210365.104081111	148200.733554989	241781.605201676	283700.311176526	181744.215555972	365129.816629341	270052.886609626	143628.24547334	192646.856997242	175493.635217394	269809.187291218	243939.133675487	273539.390886292	481338.728798094	884536.525893229	1375357.84325687	1271246.9710486
77	0.233354816847549	1.26154878718706	SCC	UCC	659	86	276	1.21581615652002	0.532739347438122	1.04669846390877	1.00455260326306	1.61287477634851	0.623058861044337	1.08038230381403	0.640185968813747	0.967454685074823	2.88885121207142	0.840769843702089	0.941097717767112	0.695733853846245	0.986051743597359	1.28734045322991	1.05470616681215	1.25093077005669	1.24743493767386	1.03536423686412	25491.065827992	20097.4144767714	51722.6839283323	37023.9012909752	47811.1926308412	60884.2715525476	28859.8284133774	20096.6611471378	41510.7208172929	51064.0274162019	29413.1093517639	56112.9279882889	34170.4199221992	13594.1126764494	27277.4660653807	90007.1693138056	29864.0790733989	42743.6685599881	27615.948659538	200668.380671353	301942.849815373	474833.175600655	294278.479989607
116	0.124172004936342	1.14435172777249	SCC	UCC	1486	116	1349	0.875797349700999	0.909215484239231	1.11366408235404	1.03169947022467	1.42193881951934	0.832573504859829	1.2291457958519	1.02381860934244	0.978433719740598	0.995413924240797	1.18728202256807	1.04807350119112	0.891067845747745	1.17049708737227	1.15551227672873	1.44350498450806	1.04375036917712	1.44823149226543	1.58949328485272	369623.78326403	315258.020786173	408531.901504011	502571.642402215	684885.384100611	144646.804925835	422859.766950866	352552.814304115	260794.040716541	354184.701683924	381761.044120752	463908.412290383	271865.789572053	213283.261688275	397826.062900241	219015.134923019	320914.379279799	544346.312654992	564271.316886088	469416.522874949	693553.405955479	1191874.26651221	1221073.86053647
94	0.241344556723334	1.09345109808529	UCC	SCC	1570	104	714	0.880746326985311	1.28906332230136	1.3347034036004	1.10357471338094	1.25640524334156	1.22638822428271	1.08336287974516	1.09097813412848	0.984912903604295	0.930786661809816	1.32977833041988	1.24626337566178	0.823463279501604	0.956991273878995	1.00524009733132	0.690269939348957	0.940630706770541	1.35318564367945	1.13907281677086	130791.391808148	148467.306418869	170332.622133663	160075.526977812	211109.927681715	55316.7748247549	103622.935991115	122526.090534915	44884.7023187398	116532.825795316	142028.083180669	191907.364588007	42955.8479463246	51924.5619266304	120734.225572566	27190.5142139177	80408.2598216017	165884.589909474	110457.975740696	254284.963350257	305678.458272323	592124.334776259	544125.621766086
115	0.0904190673133249	1.13052367762387	SCC	UCC	1458	115	1365	0.888100237678977	0.965961740806852	1.29223077043626	1.16337810901375	1.23900161129085	0.902981285791094	1.20404944378378	0.837421628245912	1.04805831842079	0.94848931329268	1.17422540121559	1.17446032428634	0.964117145889642	1.22230178534693	1.19925447210145	1.49675249587009	1.1742438811759	1.20530895992487	1.42588339700507	415088.690592941	262356.924764605	403141.626724563	541408.562702915	545249.914154741	156203.358211099	356485.571249079	271451.270303259	293777.858268661	373749.966591134	295748.447531084	442104.220168819	309343.471123082	212776.834062335	377239.153600498	226115.945054388	310710.199465073	426463.84841761	550986.62333075	477482.278109567	701779.172697349	1213066.1922926	1384870.56957144
106	0.0849684189427558	1.17664206670067	UCC	SCC	1299	111	1297	0.886638647214069	1.16145875162485	1.39952451593323	1.23753029054064	0.932276969608775	1.14705158345133	1.18643659965365	0.955534073085822	1.29804605840683	1.00653034600356	1.07701604674261	0.820116945252626	0.945069786206682	0.837579617028896	1.27703195132433	1.16818006629252	1.06983885115805	0.909882946713758	0.524929868366975	243782.529893928	259349.599766186	334241.038609001	534215.073980673	350209.975006769	146598.337421343	294220.524297177	210600.16048222	279832.770564973	233320.340222026	223019.255589165	236332.686502158	233211.458780624	135247.132051567	342899.616927194	130384.350582797	237108.085380784	218894.160950741	128903.374123252	585925.572475063	670513.627341944	1397648.5784457	1169110.19094351
109	0.874601253950013	1.02697028505713	UCC	SCC	1346	112	782	0.952814325724899	1.01316455196919	1.32767472082244	1.37599324128658	1.10148606284566	0.72163544776829	1.28527944587556	0.913320313846582	1.04257354347316	1.06148751566467	1.18058323634427	0.981236056355307	1.13545363548768	0.914664677913622	1.08723507203633	1.07588244952516	1.13489077642012	1.01630769751386	0.943713281766999	203933.03013995	96598.4539100217	213354.820179865	272452.030975291	186052.427667759	93339.7166610268	148552.192632747	99625.5154276393	134353.652932672	191541.988028216	104381.899947943	190262.419812803	167490.323358134	67745.0115217979	131268.785950833	121529.86735023	117229.021309275	121006.530950355	119874.865808376	340593.257117832	444702.226979008	786906.661245019	782125.951400329
112	0.283144415422251	1.11243568122762	SCC	UCC	1505	113	343	0.912033852848549	1.77630177180373	1.32440492538156	1.29806632654108	1.39699567328334	1.44186962116909	1.18764748179095	1.19038804442231	0.886396033316278	1.08696031539658	1.32801802199615	1.14990727367343	1.4775483959739	1.33967367725536	1.46496820678586	1.31912744626492	1.12890541712949	2.15644010303287	1.65673587483009	46817.5957384986	42361.1942069824	53448.9857657842	48041.1361743902	69918.6986996595	22780.7620505357	33149.8263120543	25801.2770465815	15071.5029386505	47041.5521346122	29369.3145753217	55995.1287157267	28757.2935307858	18546.2911862817	52409.2754557808	18201.1401323845	28161.1788619019	51018.3227719501	76734.2498577787	179132.578192145	205208.701177269	352008.764436141	337944.817643316
117	0.603727079131408	1.06326649931716	UCC	SCC	1519	116	891	0.773436420010873	1.15330993036778	1.7116308614723	1.07714122314068	1.46615946978	1.1237025255965	1.03120322304176	0.94776473733282	1.2447542352681	1.21361847499103	1.11468767135131	1.235177701625	1.00103841642648	0.985719098657477	1.4605484377655	1.05092905913249	0.966931466144182	0.940729226083216	1.03350911712964	85175.0976345842	155940.511527844	148412.163476844	201204.738562751	175378.181222925	92379.8191271039	122341.139704888	121564.163826104	80709.6463449274	112678.227486458	139766.95940233	129228.283372462	74296.8007270029	68874.8066581229	124879.743211536	75451.6483927496	102523.523271686	131706.069470124	173637.85686944	369616.369763738	459840.990048302	806506.159924385	833583.607007066
108	0.210562150385398	1.11677646232277	SCC	UCC	1334	112	482	0.901636632125245	0.946721996628884	0.702127598289186	1.1339078333244	1.12519821386581	0.912350462608666	1.29154098855774	0.776034167605878	1.22247983917935	1.01343363192814	1.30149294539793	1.13909739979644	1.25019763972599	0.729263769661614	1.04644941023309	1.3695851420978	1.23558852590133	1.03103933884869	1.06650435842075	28033.5750346906	63548.2707043597	71431.4721938473	104993.425625967	86268.8878102956	47339.2377870115	104371.230207458	58769.1983049891	53366.0819027151	26565.1367612187	81014.2627044531	139830.903010551	62471.1965578533	25258.6800751844	57348.898782208	62060.9159731921	89237.2224936404	85227.6062745762	80122.0009647566	218164.61149608	273906.224394079	557963.174773322	532928.08411557
128	0.368104815432714	1.09713096648837	UCC	SCC	1612	130	1104	1.05922589150964	1.20393463575427	1.75587062407308	0.77287847369896	1.11160028445343	1.30669573890339	1.01855580172963	1.00301941511189	1.22301713497297	0.883451178260408	1.04560159833631	0.952524204563807	0.816618392029953	1.34412356447896	1.2361358258467	1.07937196380671	1.22385206573202	1.00235208098653	1.00398694450007	154077.800074531	198264.707666247	388749.895274939	158411.428085411	241902.823236568	88013.5338319879	99713.8370751825	152688.611850097	95936.8796134853	108343.744464857	159678.755870142	254461.766117268	73324.6064850437	103051.936369121	192282.677769141	63491.5161389259	107077.71522723	166553.489134055	115322.440105115	463432.110585102	554622.621395306	936536.277353745	796360.267319249
91	0.721224139688813	1.00661434192018	SCC	UCC	1263	100	210	1.25010126346449	1.06106523477054	0.92074907821633	1.1057472323052	0.75998544094722	1.17255492421361	1.04981020129335	1.10007479597275	1.17597771284906	0.710606073337011	1.84541158983631	0.828054103062667	1.04589886307866	0.862899865624336	1.78038809882211	0.801326675540448	0.857642082355342	1.32142178679051	0.679170355861616	39076.7072598817	25244.409165732	32220.8189020301	58432.0968927708	26261.0507407346	22018.9183553331	20591.8643618177	25945.1493617738	28905.463461836	18727.1413362889	40715.0306089727	34964.1310627486	29427.1412512437	17056.8046677661	43974.7307666266	13141.4100684809	15034.5533938626	34018.2176263044	25383.0299207353	130643.987733505	163298.333542058	295353.381671673	285107.212030736
125	0.692219222621656	1.05886632080981	UCC	SCC	1649	129	761	0.952978725486058	1.55123603873966	1.54772498804442	0.699718545369653	0.930686843421893	0.841154471116319	0.85438781859502	1.26033595911473	1.15563479887871	0.924754045235525	1.0562601930645	0.926451839842058	0.671952251216163	1.56872409463047	1.11677868961071	0.797686699541627	1.17307890682432	1.17098849088533	0.87041495654879	86557.460651573	138862.022753052	252441.736413703	93451.7815103943	136157.534170891	48707.007062275	72560.8437015868	127752.503220205	69571.3807694667	70813.7098573385	87682.901149593	182330.346546612	46304.7945908844	78370.4664032286	116784.956053724	40338.3024375733	89037.7282618359	129560.271484716	98988.3682064827	239047.156783428	356105.928250375	542448.530510406	580955.435340278
103	0.136898087562153	1.27736875440416	UCC	SCC	1224	110	352	1.54030549025191	1.11807351053407	0.807407668540299	1.39132040993418	0.600097174029676	1.70620091760634	1.25084320428958	1.48483649178984	1.03336249660803	0.812584348465081	1.68372179035552	0.792187843504424	0.598963522324216	0.879462441761458	1.50832043535914	0.842182518157025	0.579924556472189	1.42472425428913	0.387448304917335	88008.4515229863	60963.0355021061	58683.7424021662	126058.304368767	58730.9469067599	53653.0205118422	69215.3063427827	79131.7361019518	63110.0670490677	39143.150286078	85134.3754110888	69473.9274275064	41872.0146024407	29805.9704285738	105516.582529702	23128.092111673	28679.4184002938	82877.9520613271	23610.9156575285	197991.605324673	280965.846529359	462242.384088057	457219.402185868
130	0.517008801090301	1.05465825884152	SCC	UCC	1702	131	1817	0.845621334378781	1.37179544272957	1.18387972797848	0.811042925389283	1.0313498406353	1.28421836985784	1.06865804588916	1.10331730470143	0.987406434830184	0.965325958926619	1.42318820149101	0.953910699674279	0.941981490931621	1.45775294498858	1.34059561992089	1.14129462398009	1.04571588993222	1.13296325794941	0.949248867016779	213725.434771853	439515.459866329	449551.889792265	279212.684814008	359160.447857724	102883.466470026	352535.78741058	374212.344597573	182669.816404496	205695.158117097	422849.21758855	437067.695959256	199476.043412374	187722.744847587	333704.432370735	79849.8423458427	308302.983105117	419439.800093618	381924.517698552	615422.50529037	914782.614478424	1422225.36032039	1208669.08926345
168	0.593734102492356	1.04569374664506	SCC	UCC	630	146	3184	0.776653916743897	0.965403402707164	0.657891869727668	1.29014968429285	1.88875538024385	1.30553021929829	1.37703817973649	0.700151878556376	0.827804295095807	1.01075505585608	1.39400663873145	1.11229007832028	0.881513013968144	1.0964389708999	1.37726980159334	1.79407626948102	0.894553045998982	0.960305768245886	0.852893826136667	3227257.29990645	5064318.89900974	4430159.95451108	8232261.99253794	12969749.3419006	7989473.17586319	7507610.2128119	3413462.3597388	2384458.24849328	3540966.21710045	6781339.05036322	9037570.45164717	2906486.51388335	2617008.96447125	6760153.7568592	9588301.82652992	4358744.40077718	5110325.09766125	1631252.95579121	1713082.64645726	2508578.21706982	3495942.03370704	3483654.39958042
132	0.0822526072450707	1.26513297138865	SCC	UCC	759	132	709	0.981720826280442	1.14447386943781	0.414657321365214	1.58901890192883	1.14883607072098	1.26786297825979	0.95358165159733	1.04923172319942	0.723778179539672	1.10277550975464	1.02539527817963	1.68280710383662	0.950723983243372	2.02549595084711	1.39223926534462	1.26574687109994	1.0489093049091	1.29827121554045	1.24294928492403	218642.678731834	167853.432105632	150270.610866515	336838.326899085	234733.690177678	365277.123912508	154417.387865699	153024.368729352	106455.449677389	207063.644655129	139461.41075258	735847.460689364	160064.270457951	160607.374088573	203335.365969301	318468.584335239	151801.415980918	206676.331217502	541877.905341249	666076.763274949	837350.420946037	1565728.94729588	1091149.84546676
138	0.906766127702229	1.00922728005118	SCC	UCC	876	134	1003	0.767275492918967	0.871975262094357	0.980172172454409	1.26980029943531	1.11274145456704	1.25582599779336	1.0627226397291	0.718837764985038	1.16563892377131	0.751200771459223	1.04385575484273	0.978468563859565	1.07989594787924	1.40352995988306	0.905060787791793	0.847557566795134	1.3484776929576	0.992545999490937	0.971548097728155	419392.442287351	423052.671352895	771902.52514747	657970.575981747	400975.109240515	704386.645070803	287729.318869612	141394.0539395	419072.370120313	346174.524429085	469644.416940013	929770.398428635	444410.627035087	272041.022836362	233121.632825477	415164.709804618	326292.822308847	213101.759773347	342793.795442104	897720.992915638	1395357.05415886	2286126.40587297	1784668.12720113
172	0.948923050905541	1.00858508394789	SCC	UCC	961	147	1357	0.884362403278518	1.13140972592005	1.04019804507392	1.07174765690424	1.277731800368	1.42989819447516	0.69103209810628	0.936457997102748	1.02358006624661	0.90447270097037	1.03397859790813	0.964702015737668	0.957660003313249	1.70986125698588	0.919493565470295	1.10949474730194	1.21165271650466	0.791930073586948	1.0277095247351	928302.161561545	1759166.13469406	2149722.62213685	2204670.24867774	2404606.11440114	1719458.74477497	1041843.28043195	1310108.26317183	1186640.38195376	800431.847217265	1490860.10794618	2405627.19257408	1270826.28900138	1315690.18434362	1236900.08173935	1165149.01856504	1632607.93736938	1209321.71240946	1449600.33835678	997951.758827885	1798686.20976137	2872618.20789906	2062284.85355048
131	0.14693134034845	1.19496610495155	SCC	UCC	742	132	612	0.921202705103937	0.890307847150426	0.580666778907099	1.41593227299758	1.41449046020852	1.20926265416542	0.870986743208419	1.01825260565429	0.860104961001307	0.965697118150092	0.874816077813047	1.44364785212975	1.15261353348672	2.01053154378863	1.23118117664063	1.34265995049533	1.02422948718165	0.950713127682676	1.19416702316188	161137.73586819	161107.312471517	199053.223500683	246133.901905483	237127.434827249	305402.788593423	126700.046472251	130121.054402471	118364.064559761	142414.035786552	146801.402366666	597134.617320675	181563.969485346	130731.881351785	147531.727550128	296133.795591907	133156.40855331	132610.424765192	449590.393332616	557523.42478288	715501.893252436	1232429.39106702	961663.829130143
121	0.878218960917284	1.00782169970744	UCC	SCC	1725	126	487	0.677397275080759	1.65695557847476	1.16794671842064	0.921575715661334	1.00280508868182	1.088747638817	0.991608600326003	1.34786776937822	1.02644619210603	0.636573908516034	1.13846657127175	0.797713770071417	0.764385750679251	1.67214670717613	1.18120664323005	1.11365648567659	0.970104745566629	1.49269416480177	1.12711954109813	25256.608779599	83860.8800514064	67069.8836950048	76506.6139421274	76695.1135521878	27066.4387932611	84493.2653975922	57912.3169566402	29180.2687232787	20010.1448223735	53432.7134825169	55273.9315245432	24873.861887701	51925.8962146469	64574.1542699687	24178.2421863709	73875.4276114923	70005.2512775684	125960.915313847	192084.471746373	241192.960124152	360826.33721772	354204.642869234
136	0.228876865950097	1.13811538674271	SCC	UCC	728	134	512	0.75773302898994	0.888798705163081	0.493950097033937	1.14419126643617	1.50951955926962	1.32906162194928	0.891966259400193	0.938180600678734	0.747263085966019	0.825170412637339	0.998352713012443	1.47195068042539	0.979524776463147	1.36563068714526	1.09243711560726	1.30857078180251	1.04140904614412	0.771332964517991	1.14824285471758	200221.919262236	100716.515764401	97699.4838177385	243920.645386743	188551.629384982	302844.855291987	98865.6608588897	90473.0129299152	101728.492581874	183826.811876934	104910.674412618	351294.376433025	152637.78061073	108899.243597406	97537.0626056156	260400.541263092	103161.574493056	81191.5119183328	388218.723632224	411746.357411398	575330.609352056	1010109.6931508	705168.092054329
141	0.958965354888604	1.02680006616107	UCC	SCC	891	135	281	1.04675622203273	0.673793798058674	1.1482594893295	1.48134703449939	1.17087250660605	2.02567072756266	0.84046106673405	0.60173958242377	1.03049029519535	0.922789446915546	1.17113460407054	1.23779658064136	1.03494217254244	1.55998673621906	0.838275964201895	0.997808911423679	1.49472181297657	0.699522581862768	0.885108879976851	102423.986037507	75564.4122968033	169176.837846859	218529.86574517	139095.689101038	158045.393823245	93688.3196103478	40670.6327310841	92911.7277774052	76125.2176603129	121796.696687049	220048.738638817	106812.050228711	86082.8339952325	71182.421240745	67987.637449091	148911.346504447	51607.190793501	92692.6057392705	286301.145778545	471716.503527935	788514.786749271	551016.815401189
169	0.750372065953699	1.0452832379968	UCC	SCC	935	146	1164	0.805075694006819	1.15758372015006	1.18423818684825	1.12684682133272	1.19769570819581	1.45577328023975	0.603337704477585	0.841863478968077	1.15514827863164	0.941235947764754	1.06860773423482	0.940148793750121	1.08069383219506	1.52154278961125	0.73622562005427	1.00979930194945	1.21987404104395	0.74730066157402	0.862143006726758	579529.120286921	1126530.26796472	1955265.0694278	1472813.42562808	1415996.0946188	1156627.94760888	534110.061264305	605516.153486267	888742.239491972	571224.543982184	964377.710862431	1872974.7325008	951739.942213217	743889.938564552	622168.714660901	700655.579829052	965127.856690081	586699.289179828	630851.839734097	1043502.80570031	1504258.91815772	2393761.79253425	1911380.54386563
150	0.218210291184855	1.17257469703655	SCC	UCC	1020	138	1252	1.02964259187426	1.28616393933412	1.09195190613265	1.03944990012478	0.833969595658209	1.13036885301827	0.68758751780511	1.06504959898754	1.05823124364316	0.942740502665483	1.22130232982822	1.15757368526443	0.802000086893668	2.21330963798503	1.30576790956606	1.01222664419214	1.14301658321017	1.00740180757045	1.21018375331775	1016678.24183309	1333198.45964108	1693190.63968924	1603050.00189782	1529644.99546146	1083415.35716996	828361.644890064	1236260.33900725	859427.506738207	784800.013652016	1173978.26464959	2165806.92789187	745556.605166831	1276813.14825043	1711938.28379696	847270.627202475	1230677.03898194	1276376.97409599	2503496.42218268	941823.530196479	1460827.2657121	2489426.6729542	1934417.4868639
156	0.470364619342121	1.03109282553689	SCC	UCC	702	142	881	1.03239406600723	0.775660082641877	0.56860989984432	1.26617971990795	2.13703008375915	1.00251351505585	2.13639986455834	0.798770575397525	0.79490913996979	0.885174753848939	1.01524130515089	1.38442565042879	1.38028777069345	1.30456889957446	1.49710760320131	1.27593838490891	1.072766509166	0.964851657646871	1.26333662970464	321566.922701521	161833.601704377	269617.384407298	508764.415716568	565786.946159431	494301.001252687	403015.194313983	162507.081142389	142740.64709413	232447.401035786	196428.695640959	792085.123267567	283711.766425099	196078.537811275	283319.837242705	549415.03210168	180860.469509949	214262.866380319	668037.176091114	715516.845381054	929653.678647659	1643500.43670827	1225404.84223076
137	0.360921205756487	1.09695453339674	SCC	UCC	851	134	659	1.13302573671675	0.787766300996987	0.991565767128311	1.41966816238726	1.10140676721105	1.24277969371764	1.31213312931408	0.604085387949702	0.915781570637207	0.895245784990676	1.05884066764293	1.37629861216901	0.85997993676739	1.54979547200283	1.28903286117862	0.911916381512882	1.39023734663629	1.22524518718365	1.03238199879407	227240.815979872	176112.785464906	307775.598553893	352850.930197744	173076.847747878	417736.045709598	137455.145508791	63394.7477648564	202681.278983252	151376.56843109	219514.138268214	515458.940350447	217865.063451902	144085.565525802	144789.445728468	267690.156140958	130158.226053072	140350.538818901	260892.459342161	579033.265051166	917093.95382132	1542710.77767526	1205048.80732123
129	0.375638393631109	1.12623805782354	UCC	SCC	1634	131	469	1.3253081928443	1.17949280927161	1.44269223004092	0.986572647589937	0.913365429912959	0.598229080862532	0.962428695447077	1.2651992056591	1.4485024780734	1.14669040105199	1.09222558978328	1.00552560162533	1.02117687481279	1.12540550139712	1.32582883230146	0.527659530190637	0.91472402585814	1.04073177469161	0.785872881591166	70645.8798250909	68894.5455755721	107026.353415992	65185.2369005756	57674.9138105502	16948.8780554723	37809.705287756	61032.0381819151	26839.771164877	51533.0608433436	59161.6511439161	90007.5443487422	21658.9837022032	27814.4755354373	59842.7473978362	13055.5989686592	32116.2170313907	54799.16094997	52358.975230681	201069.843965065	251601.01372283	414372.891767405	350576.702851893
126	0.467279832522362	1.06749299091657	UCC	SCC	1686	129	162	0.864252645583602	1.08342783219557	1.4703504756783	0.876757385592459	1.13939370932479	0.850161856381528	1.21674191067578	0.919422024594548	1.2682885057414	0.521483358509837	1.10625421071042	1.12831379439601	0.847130762228677	1.37419588464513	0.935423346167499	0.449968654675603	1.17316046390071	1.17600215397826	1.37275117169243	6607.54502793974	17666.124305864	28528.2742677923	24775.9315502858	19403.8673050748	4497.82334523291	13345.3107687093	11779.0975317689	11072.5739463317	3361.31855981989	16727.6382236621	26415.1619265088	8465.61517070448	14525.8269879266	11386.8700351234	2078.99105401149	11499.7185531295	16445.2834602597	13431.626362351	50280.0556351819	88544.1037703147	129352.319210362	113605.74369778
149	0.75155324258565	1.00110086062598	SCC	UCC	554	138	1177	0.591794378398434	0.357765264495839	0.277323225538352	0.673666864391576	1.11683288168434	0.985854232543921	0.763599407601345	0.570167708790371	0.631908248240977	0.745502624408584	0.741651184669451	0.374740688657207	0.598568769734672	0.647552404432906	0.54696590995636	0.958350093988238	0.575910310232727	0.612712027197904	0.837471711298521	217145.117355079	216841.284291662	328688.55352365	453314.390258986	205340.689888656	989552.859920738	166039.957405249	100588.417013068	261314.455303924	230620.662620751	416852.000022148	535917.492470064	283335.505888994	162993.732014431	71883.425523589	840078.874346846	111918.389728719	117988.01453404	66971.4981559379	647291.226412036	942604.838104823	1155378.64911591	1233528.29447284
135	0.378665488116755	1.1117992709065	SCC	UCC	834	133	533	1.01402785204827	0.954833320880997	0.76500388344615	1.57062631705596	1.07207658836057	1.19905482973414	1.08070039612494	0.800375533122397	1.02917042234035	0.929793542927843	0.881984686710889	1.17762192441168	0.997919139920357	2.08441179556669	1.28585261526059	0.945474889190528	1.06758473107862	1.19292780814377	1.1546315303761	198923.894726968	195771.115360596	249293.72059873	186861.70973178	109515.993313973	233506.790376871	62273.3306673519	47438.3264088974	133440.980346678	153777.714380139	167695.145335292	463044.070152012	148106.737999307	92762.5404997632	93891.1389563408	160797.781051771	54979.2367449172	77176.6368046233	210359.749303073	498841.749764596	660080.199359494	1228656.37858543	954516.554435523
144	0.675724055456121	1.02902959821463	SCC	UCC	451	136	481	0.44566025509742	0.221229419056881	0.219038174201752	0.409756978521538	0.812798260137847	0.583209164965787	0.941427435655077	0.267382001332209	0.343453079930039	0.347567701900002	0.332365613940581	0.273037016965917	0.431648167016267	0.438818166699919	0.907128485680379	0.525051465587983	0.317749679118574	0.674637451494378	0.604390774574588	56346.5189893412	48122.7477071583	61134.5626565712	82854.2743107509	25429.3865627695	158314.581034777	46340.4124088934	12592.0005561243	67630.1872423491	37048.6514780197	67044.3246227707	91951.1730999358	97292.7799072954	33190.5784787359	20286.3355034376	124470.957853709	13978.4086742922	34679.2057953998	12482.3361678638	232879.806097259	277642.788797782	326580.060489578	411017.850310321
145	0.465644512772778	1.06819019922865	SCC	UCC	507	136	848	0.58356878466053	0.334915842278759	0.255025767941037	0.420699548459267	0.879019148875133	0.720673730201283	0.79732370589157	0.660019860628154	0.336729376913632	0.68298090440103	0.521522775339409	0.370877320329932	0.403549182611617	0.506321641023144	0.573388677719017	0.702370175463969	0.737407869022774	0.693643893968296	0.728056256865598	105321.601034365	134456.660340198	143469.658269914	164526.655481323	63601.6865577612	394012.641178307	69450.1152585629	44569.1302682823	134660.324917664	103921.107486869	194159.347800716	251753.212526128	184727.97105102	74068.3001377697	29655.2158602123	335356.792182997	57404.4593222679	51126.9463433741	29981.3526171506	472332.954301586	539458.352317964	725339.768571239	840647.553488205
146	0.956964163118016	1.11107974566517	UCC	SCC	526	136	465	0.743772792240603	0.219704514004839	0.228406150039951	0.388699434086929	1.21677038205972	0.775587388737022	1.01203059871743	0.683545067539833	0.404240883318208	0.723225701714658	0.563337250414203	0.39767531998436	0.383910916496745	0.607289763002883	0.514198637281641	0.764226161753684	0.360934121729663	0.843035907710396	0.515083570880559	60041.8310167938	39243.7030506972	68815.5617787468	77367.6307800387	39408.5669610324	308512.08206853	36154.0352165043	26299.5303684594	90303.1185174191	49221.7780572015	93312.0793080202	144569.357242501	98168.1287285103	45215.0498190401	11904.0464972061	265480.678913552	11523.6654897046	35404.8732763779	17408.5533515627	266255.285974148	364974.462009612	444167.854069531	463656.76775893
142	0.8318066447756	1.00931112143602	SCC	UCC	416	136	2393	0.732501970515684	0.374810323813021	0.34536961653338	0.512750958604938	0.613510079669709	0.3763483830638	0.646951324419162	0.426103635941518	0.380189510119943	0.658049686808412	0.418712667148663	0.381431687797016	0.348504085092059	0.461260204378102	0.630688628491832	0.418252736122806	0.527767287302486	0.551929773024488	0.547385704828556	400881.399379123	315410.158818296	357410.50950558	445577.412533027	150106.478585153	621064.381456076	161032.356662146	101537.724647248	289782.668752099	303623.653001886	326752.28143656	476286.974612248	304058.877472933	149935.453409839	110299.721381663	602774.594888068	117404.18528047	143559.567325542	78482.7066740313	983811.429896142	917989.831049636	1122290.74978727	1114801.55052204
143	0.93809428144674	1.01689284015163	UCC	SCC	431	136	540	0.479858441178071	0.200689599997876	0.173050791847167	0.465886826131763	0.611106912319165	0.48345721257905	0.738217151213943	0.527874285247052	0.287478146395541	0.417096860086568	0.255423405254194	0.209736082513721	0.299554787278912	0.369187889677227	0.586109089097148	0.466947900397066	0.406724404118617	0.674542692041227	0.649908478515296	60925.5760616119	51332.2584481388	51909.1477275798	119341.086849743	19666.4988909964	163596.690122112	39945.7023275251	21375.5139625152	59257.4591472804	44647.0976033004	60584.9274061057	75912.3095089338	70679.2595877033	35375.1808799952	13482.4864505554	137992.180358379	19669.1562674415	29814.7816191234	12292.7753209285	278454.77818236	309324.401945807	363251.79256494	386174.748016577
134	0.0690539749613965	1.30131295710231	SCC	UCC	810	132	229	0.972790240018402	0.835569759277663	0.855940610969021	1.24845801476357	1.84343328742275	1.34592319373637	0.385695910820909	1.1004100224611	1.00762615524599	0.869605677156561	1.34750480591366	1.62339051583798	1.51636609778526	2.17039442777245	1.49319958543941	1.1373827435424	1.09438755872936	1.29893972425688	1.32349585118555	51232.2504586131	39334.4099781811	57758.8816580024	47156.1074841893	39680.615330332	59911.9871783343	12677.7817127564	15429.7279428484	21867.9484335099	38611.4757561132	58824.5543419243	132180.348496757	37669.5309097169	30665.0965846684	22974.7351636035	44215.0034294318	32149.1097631608	19880.5713573978	69708.1271647254	245538.875226774	328405.589465265	552571.024050817	427108.900826673
154	0.599019198299879	1.08814887193601	SCC	UCC	1065	140	1006	1.39634972247838	1.13992048976175	1.09356564391834	1.12554579433661	0.896840589823128	1.1856104912984	1.05202191153459	1.00077338918422	1.11381460261463	0.902952343143816	1.25680818787969	1.33651938337777	0.689681197444731	1.76744537434644	1.60954938535081	0.865571762993059	1.18953837486906	1.18205630728019	1.29579209172491	516402.039429915	432539.704689078	578832.279131718	840210.605933367	746700.93308744	365859.487486639	544794.461895936	563078.856571307	339862.757164892	281532.398935989	442240.810421776	853595.05547573	240888.791026454	493528.973590526	957893.939145611	233262.512451766	550536.255499812	725951.768357492	981070.796346802	615477.602712228	830650.979412477	1699136.79361893	1370453.71248069
151	0.797152006078434	1.03704905670654	SCC	UCC	1087	138	366	1.17396756768601	1.6148801408869	2.02899730694913	0.910326860110892	1.01400242828806	1.17068345513507	0.671792351813099	1.42314082642995	1.53264668765816	0.935153919380049	1.17696111041943	1.37415599875822	0.681489419371416	2.21338204337123	1.62144724679332	1.13829536908414	1.59236713636787	1.30403136012642	1.26049412181974	95473.1621500076	94966.4103878891	124486.485934663	94822.4444711289	120224.146693834	58625.3685761825	47447.7009318674	132573.064770541	107826.927530581	64117.7261333373	64184.5112010829	101729.174406423	54880.9769625829	86240.6132448258	137415.971413315	49781.8068303914	100513.152225403	132596.355052537	242267.641097444	304543.949714969	362048.595265567	713633.559721079	623995.156251883
173	0.744731402254669	1.02553322603101	SCC	UCC	1103	147	1357	1.18895677455752	1.03700426590432	1.15842588727481	1.40035090482012	0.982194105337803	0.925165519443361	1.71258211583557	1.03188875172598	1.03217208657118	1.01542941222885	1.54455198201224	1.20551419424651	0.947339412619312	1.25703644788387	1.54346794032113	1.01903969955878	1.00555643635966	1.32207047513777	1.06892858480605	629407.013038156	391835.844705367	639417.061967661	844626.709032922	557604.693668682	256551.607339244	568766.111219381	334938.859390763	264129.175658169	453194.944437037	541208.420315225	802891.831856817	277490.045801477	283607.341326378	626337.466001829	246783.424138684	298461.506337935	468407.021749101	532210.197672384	742897.090042367	1160324.11858206	2252852.90131822	1855387.25018308
162	0.112691861493128	1.17783039686417	UCC	SCC	1248	143	327	1.22803418065678	1.02779260008234	1.1288743672952	1.70167143991246	1.12367230632907	1.10801453734489	1.28002462044714	0.776832253526663	1.59381040024681	0.87506020289097	1.09748277410848	1.00486772629025	1.24233445913691	1.13743052642517	1.24541517101418	0.899207726016417	0.82575723754806	0.870910846072807	1.14892642720165	65656.857270149	60787.0902139464	117199.575210748	87133.1190703999	61478.3524828961	33234.1793229775	27798.0163982946	38799.2169606329	21798.499399954	39443.6752791615	60192.4439720404	125880.386765183	19449.3911259976	21785.8291937296	48705.5414060839	23554.2408164182	16026.8230299474	47479.4350531919	80485.0956487214	174911.806662397	200138.876114446	411655.187435557	372013.905160378
158	0.081097167617546	1.20733482773945	UCC	SCC	1345	142	163	0.966116300371749	1.08600929846066	1.75468506904559	1.08685275532295	1.15773130507515	1.02203328768171	1.74350217514417	0.876195581120972	1.31055194612949	0.908312088779238	0.980958362518568	1.01578534785094	1.05611259161804	0.892635272399405	1.25887929446017	0.966814706636385	1.18765262778145	0.762884147872338	1.09665808566814	46035.9225279148	16660.1520056661	33619.0711576631	24048.7285612039	25507.3534321139	17182.008290004	12847.5258272111	11693.2237282126	17379.1119098297	36489.8720994862	13955.1460536522	23483.1968540625	16031.0178470652	7388.17404551313	19825.4655300285	14194.5527156857	7821.42722565969	11112.9132183371	13966.9061825463	80973.0686312655	89033.2305435257	179908.864585945	169354.8343831
185	0.623817386673662	1.09492841323404	SCC	UCC	1171	155	767	1.18364345492773	1.18526366278113	1.20522385650927	0.952538470701629	1.11348895705776	1.28113823778525	1.27394636359872	0.885555633262548	1.06862942559505	1.43826006869538	2.32464114225397	1.26642647763455	1.20803299671843	0.981102629558506	1.16290448733974	0.899112619500542	0.788032289978653	1.2611299389243	1.01802086428324	142804.735202685	127181.755926619	157170.284966636	161174.865607626	216374.582754347	94125.41071089	161190.844280013	93904.7086456942	84118.8265063331	146294.815734482	231315.195263272	199274.371337536	108848.490499044	62097.0395190729	161527.345431443	57689.2063973791	89111.3060093123	145971.303756422	104586.282160709	455263.858094822	556457.624432931	1148392.80222276	998940.220416898
160	0.61927109845235	1.06982819480524	UCC	SCC	1724	142	250	0.707850371498639	1.27813200631402	1.56699213504227	1.04685280152187	0.899030472388402	1.0436464300464	0.948781669572177	1.58322957070222	1.48604312501461	0.918974375814159	1.26246770865361	1.32234469665595	1.24309967576817	1.0144923512169	1.64898781644271	0.810646354393659	0.79287999194033	0.848133184189479	1.10604707115727	18232.7046299704	22815.487626734	18230.4916746986	28520.2363612361	18280.7535743784	11181.0168574199	21464.879966051	19881.3076897306	13664.372457911	19956.4293973941	20898.3847215773	18562.8642053336	13084.0371506053	10338.5097527885	23967.2832992768	7584.53439438353	16031.3171625262	11625.2216305323	26371.193614621	112438.446511294	131391.460048916	209136.846428904	183582.347936175
187	0.471679054018581	1.10235159092335	UCC	SCC	1220	156	231	2.0839098746437	0.747224911375459	1.11936840618768	0.734065106504753	1.05384674852336	1.03035480002279	1.91193070656048	1.30794752267566	0.83449293438416	1.93935430930384	2.31203272470743	0.910105954716519	1.21938835919982	0.437726964946835	0.959100340034886	0.573218901628403	0.629773057473911	1.01874037157086	0.909703007615435	51420.6393999531	17700.8260858434	40523.562292479	22641.3529235221	47288.804028334	16534.3116133609	46283.4499641611	21161.7872165294	20627.3092031955	40344.6085055762	50789.57353318	39755.3216519365	34501.6207102248	5050.24862093249	30762.8519896031	8033.21523171302	13625.0222890382	17991.2638335716	17437.3946023449	158996.555187579	166212.008332663	312387.014293452	305619.679002536
232	0.397295076581131	1.05830483068613	SCC	UCC	1564	190	1290	1.09848802752601	1.14902139952376	1.28531702714437	1.15921144275709	0.902807564655177	1.40330611708313	0.924483094706851	0.813104289160923	1.11235338182553	1.24886227994692	1.00329351886139	1.00805024106	1.07801096280145	1.05363105241777	1.29425561260256	1.23797161311137	1.01679792119472	1.13365962829011	1.50578239316198	458801.898882399	380234.430098045	444037.498356216	534383.624768235	462911.471214288	193622.605956633	340607.309064797	254900.412284452	168799.079778821	439758.490585487	307885.847067129	420204.12269362	187252.665946825	181685.683724961	474356.101333158	149170.831238257	334802.897432531	387920.828307651	419735.724290248	569408.084276576	630604.330948309	1108139.31232859	1040961.9401558
204	0.806975510609422	1.01895027032321	UCC	SCC	1487	184	1119	1.1475710265768	1.28842883031843	1.03686743918939	1.03717588324352	0.873841403633491	1.24459669232129	0.845849714899833	0.996451978771037	1.33731431807604	1.21186865974033	1.10051747435699	0.846315887480723	0.785023282686581	1.07634624075193	1.18005958248511	1.06113493003475	0.967494688092782	1.11691046780382	1.3495375635574	545420.320372228	545277.111044846	473908.48194229	540620.516087139	485117.268615229	349733.36565037	361715.944235351	369805.650597629	408561.837776723	485598.234984906	431908.919510573	466737.272302347	274526.566478263	209861.984455643	468273.662845804	260404.578820266	369762.277843186	452451.113921131	569284.589860895	437754.432196567	579214.695600738	1046956.55217584	1100475.12327956
228	0.595452524841818	1.05360928841514	UCC	SCC	1436	189	890	1.04636314956064	1.40571965091498	1.08855116007959	0.985085632529864	1.04155549311843	1.66076184376659	0.881960338634723	1.10612633569773	1.3516689582131	1.25887121661808	1.18379260345007	0.875165603393613	0.876164112987008	1.25668894949004	1.17882845618559	1.09091269207865	1.00545483792905	1.13886204400777	1.27980031625066	227538.442025314	237599.990025022	252599.688290653	398599.495726827	234694.684425313	319220.176074268	219691.115502012	211840.011363813	334307.406893643	230793.436259369	185550.325551867	245043.366549658	248049.671686837	190209.507102757	189868.592520997	183122.854650896	223833.752471248	238073.199851649	302081.435295155	437461.471840025	486646.826220948	850374.043919492	820066.647541575
224	0.658511755465064	1.05012377900127	UCC	SCC	1390	188	2071	0.974872297753968	1.45224007212724	1.21428076994603	1.00326376303275	1.12768326975116	1.78376799283175	0.893178127878965	1.15136539148182	1.27439431046021	1.3154873899252	1.09980025472774	1.03167142048133	0.976229668645713	1.54057368933686	1.05709885190229	1.1454499552971	1.09352151131176	1.14643370576848	1.10036227657557	914926.522278381	1167100.06295863	1138403.88354442	1408660.06060477	1051604.87154425	1068442.53044748	814359.553668656	1074572.0510589	923176.167548514	1040866.38478352	819637.629646092	1167044.4455125	809487.784679859	809124.246506048	704632.602422262	599181.64474323	891056.034548807	1167904.81074847	1170900.41159171	857520.221403459	978644.367310453	2060602.09933022	1836914.75568338
222	0.240687556002743	1.15389510008135	UCC	SCC	1299	188	2027	0.903627896257244	1.39756460790698	1.57622327930764	1.13846705322346	0.933456047152212	1.61025227582895	0.762378919963912	1.04851675776101	1.54205259041714	1.12768990090541	0.978875450049454	1.19445502212952	0.959793120564716	1.32981917379565	0.967546168265501	1.04555988575351	1.02806231199357	0.964177032942259	0.911947487519851	686586.334093203	976832.068450683	1143482.22497619	1334024.85908012	850341.534325465	818472.159180298	551752.073270883	613299.425942169	950365.785422619	722378.850182262	634474.026095639	1045563.0485233	677090.588406937	582878.062367801	630017.911445998	464118.075773711	664954.763891896	615587.93029785	700727.722957845	951912.276785962	1013056.48925193	2240416.08023987	1888129.93403109
229	0.272755131433917	1.10496136238579	UCC	SCC	1460	189	2951	1.08085057520193	1.45586210057914	1.2443979549117	1.07489973496406	1.20853282348233	1.94348465396359	1.05436791014201	1.20170285262369	1.25694030335138	1.27010989956741	1.08233208617525	0.953492800257754	0.872797802261322	1.71658457921863	1.18701617294342	1.05244981873132	1.00607463139078	1.23706222877806	1.20724013137831	1393177.27947967	1519752.79253555	1491510.56780162	2026517.54860123	1732209.85763471	1472493.71850713	1223709.21541986	1395494.10718072	1202395.74555906	1380231.17385516	1047735.45256799	1378964.89107836	955705.223933341	1210568.26243909	1216131.03650217	696375.22778148	1043556.14092132	1568045.25723123	1610537.47272383	1303174.57209662	1579146.19431526	2735804.10655678	2860322.45830693
220	0.720436282155944	1.08705631436961	UCC	SCC	1248	188	1655	0.840463572081443	1.35861640900531	1.33212111193369	1.03203706593605	1.00082019914847	1.69452782038316	0.584419365696653	0.810397545922607	1.51411518253716	1.0814129494517	0.865018949518678	0.940115489869872	1.07485969608382	1.28902658764144	1.0269300163355	1.24634225352186	1.12469357795766	0.821320900683591	0.922788573938563	397261.473868001	806833.377500041	1336515.96749826	843482.145827757	549786.933505685	712107.591106778	225609.889133765	301315.201220761	514147.528183206	430942.102818372	476377.25586215	1138099.92241922	417790.108345185	394079.767309673	403237.469374504	457408.058403935	388031.799439023	333328.10349617	523061.624950287	954736.468873778	1009382.17317371	2055210.13175935	1919089.8218376
194	0.132062775309602	1.35030901605512	SCC	UCC	294	181	3692	0.793393028848784	0.320279430858829	0.375829216284327	0.779607639151203	1.00258922833932	0.307234068918992	0.353802726170054	0.589315898241728	0.520602407795928	1.34777558086493	0.308773574421215	0.626168968070189	0.556864151887381	0.448854701135298	0.832665492873605	1.01186518408466	0.7845668546114	0.794738940683524	0.853438419322229	1358344.05521519	993690.435536627	1135402.20001978	1005202.33903459	708293.387532394	1348689.79355127	384494.35446499	505823.854970006	364359.836559642	1945399.48075718	888383.703716614	2282545.68556468	446119.415181016	216483.522871347	420477.150619672	3879135.34168002	762005.871979217	744580.699320042	536292.410638656	1454240.3161491	1308189.50931661	1660490.97807867	1602817.35953241
226	0.491312753400043	1.09958433987655	UCC	SCC	1274	189	1560	1.00298112168351	1.28189520412766	1.45795730187373	1.0112511384819	0.95668471665919	2.0913037559134	0.874519562758837	1.00500216974192	1.23857309858244	1.00605348443884	0.975325380354782	1.21817746005506	1.00797231413814	1.45884013745055	0.942901683442608	1.37031122561275	1.06541628665978	0.904389010628703	1.08525550670976	454678.618694026	552571.082796254	796736.538426212	684272.159181587	477375.688742348	608657.372965908	359646.247723838	306743.957001665	531090.525964689	384505.581763481	389873.353026349	803247.224226064	494735.473930886	369248.903560586	336309.82378581	348292.855616598	391583.969825606	301300.896898792	423113.674288593	803399.625530122	998103.536726813	1912388.90575341	1836720.29484099
221	0.643728389785217	1.11330186715053	UCC	SCC	1282	188	370	0.857655717458526	1.45636160543009	1.65021964987378	0.924287995095028	0.991998143286579	2.06502952531316	0.672597226605491	1.04401751096372	1.50637808146265	1.3201864843203	0.940503047658414	1.09796641676924	1.05352423995641	1.38782920478841	0.913808252820581	1.23203183228474	1.14797052700665	0.940821302149109	1.11192667771556	106927.386196735	172027.727872532	209614.253214789	186263.266549262	133982.684587302	196536.782144297	95821.2287064636	104696.51332742	188587.185197768	138765.355245144	103021.492179846	168281.687171611	150973.3389084	104615.874319593	88221.5273888188	102402.152447368	146162.839107469	102983.514670977	156536.157373964	181661.35614201	195935.639208512	415052.354627398	371415.94994007
217	0.707810545093338	1.00019049010536	SCC	UCC	1334	187	1493	0.854005196088645	1.47813277493671	1.3305979837189	0.816022789178352	1.06153098817361	2.09170431256296	0.765694042592127	1.09438905261595	1.34629183732199	1.42716037735727	1.0410137824448	1.10047611122969	1.12789980714333	1.48923938530099	1.05658700635267	1.30638708899923	1.15592509242822	1.15560172627067	1.18463582162603	290410.326893164	740448.68244988	745013.510779909	733949.931525126	618853.286109056	748835.616003152	495420.602316777	587036.084081873	538975.929419431	409160.902850833	483588.977890415	743475.483536291	516866.299945464	501037.606520306	440293.192474213	408439.429278925	668417.874552288	676608.37771849	947380.024409251	724433.358861447	982026.968468487	1800610.93069327	1765259.31906053
223	0.152005751585303	1.14855528382187	SCC	UCC	1372	188	353	0.778205611222202	1.46559481057501	1.15781403080326	0.849171413161268	1.03015342778077	1.89574475925358	0.618910963875937	0.91569167722736	1.1758473542727	1.64097064231792	1.16579751507151	1.03484999147116	1.05251514695505	1.54899981736558	1.17548610109341	1.34011173536427	1.06765390200714	1.24487525538681	1.34642884061513	74720.0433824861	192115.478034011	179285.096241981	219016.91679884	177829.802725372	217002.742804688	98065.7425839376	137222.978602036	158188.976672099	132835.261411867	141713.08712911	193353.271986228	162080.647046	149442.913532314	145044.68311652	133966.41949878	151188.65574012	203628.959091065	256751.457629558	156028.95532311	207623.612424316	377825.40995205	361728.484517005
193	0.0766086829606549	1.53298978283662	SCC	UCC	548	173	215	0.966345543434542	0.758221851408403	0.469507291930663	0.8265673412967	0.947077668518871	0.463215525888631	0.9810601843944	0.725505018532442	0.700661680200912	1.00389467117664	0.960519997813047	1.89019664631787	0.825379668118455	1.34988250066792	1.22373523294221	1.33872833940321	0.315513016562441	1.84144860997168	0.898293140664141	29499.271830007	36191.5535421606	23401.0547261365	23218.2522150734	28458.2778746225	31827.8490192213	23500.8353243904	21928.9361181935	28073.3539080542	25836.6857279509	42516.3268606109	113676.010557569	37854.4759187512	14183.6796595577	26284.042685198	80331.5634654795	6754.67563232785	60753.7201607475	15756.1368428599	163332.24315474	198123.001784954	257427.520726944	263711.735438372
191	0.167004212785922	1.14843107137476	SCC	UCC	889	165	130	0.904759523056253	1.13185642159674	1.29515912514038	0.800980461992381	1.1157595018307	1.15327265639441	1.9924335334053	1.158038964892	0.983142849246227	1.0708042885342	1.10324889392426	1.64333947000293	1.09067572820885	1.5314259136119	1.4478527399693	1.29530855758701	0.991123523518403	1.59741142212572	1.67234746005463	27568.1998222455	36209.7016986368	33191.9987078946	29537.4836920551	29814.1437314269	18447.3020102385	35736.5976277982	16452.2165423426	23642.2882951843	27507.7553293456	32729.9623006225	50816.6821537522	30022.4458008906	21124.6356832845	27653.9911539732	18094.3788130412	15887.5420346318	24771.6058772441	35035.1585400508	139428.385767846	179792.321204267	305239.585761648	225748.923877792
234	0.0993094146811736	1.16536207587016	UCC	SCC	1202	191	1134	1.00138784883	1.38818019551582	1.56933375439912	1.03354034002594	0.886491458411569	1.4625534371789	0.894127879989286	1.07723686969426	1.36365624560268	0.993150614603306	0.985673924562849	1.06881910195102	1.06565848673625	0.884720418284788	0.939244627238312	1.33168603618855	1.0481159926071	0.933043574112897	0.929373020651142	353172.428857322	465783.20884701	778258.301819783	455364.044579298	332123.393018055	377063.058154008	253984.770875569	182097.768398335	386207.615811206	295304.045449586	306697.085108636	639560.153175404	345470.932738135	145807.216087149	251527.405170664	299829.022819149	266082.894611762	172159.690086759	189979.113782712	564066.108138853	854859.330964624	1701707.25849383	1411314.13584822
235	0.213662282051092	1.12742684789718	UCC	SCC	912	194	667	1.30510785055449	1.34336408474245	1.41292221557047	1.43450835157605	0.928043277651806	1.31036218839739	1.73294870215073	0.98395442256113	1.2692756475202	0.86383283710495	1.02126693055525	2.01800650968944	0.756948291826856	1.08966041931155	1.20087227881727	1.24583324043436	1.01235401411165	1.04863231268542	1.29346501984485	265371.13264488	321477.928333457	459483.915877681	360259.55155226	232119.019517661	305844.950593819	247656.305114982	147711.963725074	267847.110229858	148083.541039464	226639.234001517	791850.814281953	182841.496697624	102363.532091312	214694.539184148	253944.877724487	129299.14711687	171830.422264237	571136.392959591	674865.614066251	699034.301115874	1249590.71378314	992704.154002574
236	0.493478302742812	1.04593220137219	UCC	SCC	983	194	1223	1.0031626993811	1.30003992183713	1.37207524188497	0.927123830891297	1.18898548226658	1.12337669514446	1.39375909055963	1.10745986205637	1.30216053586647	0.921749379670595	1.21804908435888	1.88958644317506	0.898695971244615	1.03373586297821	1.05843463626815	1.12427255049594	0.938472302086319	1.05836113089153	1.24470395526165	601465.457960713	437169.707161973	504400.233220294	352596.194788857	372995.848587721	441001.14311102	339577.547204386	188331.953816979	341740.711307479	465931.395821937	379836.379699093	838171.443068192	269974.360785255	147058.835968815	237341.219783166	385438.855681953	204348.889704013	196456.331620206	947483.511489845	934959.438243284	1732053.75676369	2649036.79163295	1969776.39676453
213	0.091593361224993	1.5542095249388	SCC	UCC	630	186	673	0.891377237673641	1.01402091646605	0.670525628089111	1.05992841969138	0.799764460174481	0.590924902971123	0.928538582480097	0.820248212823564	0.965565820846164	0.75508241223599	1.79911955234217	3.1620135868251	1.08428766714906	1.29971106540933	0.649430082373796	2.01233308954614	0.693586234297211	0.873900574214824	1.03828181114934	182983.119990662	138434.254182378	189462.838782891	127331.251926434	76104.053414519	166786.398939213	91577.5113112342	51265.2109001756	86358.5785786659	130681.361093148	227769.239508533	1078055.53854774	111005.796215101	58404.5863675599	44173.2923589288	496018.401860489	61134.8592710909	59617.7541664438	48515.4720604847	511984.217530793	584998.232383701	955081.630289078	765423.593819162
240	0.108874065405904	1.15395128465924	UCC	SCC	945	197	1573	1.4052293583605	1.57619041890835	1.48836317339189	1.03708256453114	1.08526349275251	1.32831453257277	1.46428440300131	0.97285595163504	1.47588580699738	0.889451213826381	1.11645502390862	1.75090719261657	0.885799893926112	1.17515017072065	1.1164195758269	1.26814809489437	1.13057122432093	0.934531325857951	1.12672117075189	589510.526228588	849278.689293714	1037435.15991623	543772.266208785	554561.447811324	426012.219247308	430384.679614808	265747.704627359	595635.757280376	314583.751835241	557854.797266881	1472597.02432209	409205.220841442	230482.922814828	407777.824224236	355189.964172213	296981.135378046	278644.822101884	1266458.88845059	1318085.29711282	1609951.70575485	2977898.77503074	2502514.44871907
238	0.460941299918719	1.10346440960688	UCC	SCC	1041	195	313	0.911978050473389	1.3511675658131	1.26630240891989	1.53650448405279	1.37402460547261	1.59702939005445	1.37294888810412	0.681673208688261	0.925683075835305	1.09161905643031	1.30920819133755	1.3807720038043	0.76800606235271	1.07088091361165	0.644919685081685	1.05649845343457	1.0192309630233	1.11398915119734	1.63853410334135	56611.2503937145	73144.4783011607	78396.7568948707	72594.7902426458	43745.8599622377	88271.774200481	26691.7052433307	14284.8406480926	31710.4818971818	57129.3491106432	65723.3127067024	103145.760391792	30114.9886230035	18925.8095226164	14676.745452172	50997.3246805816	17709.0036729474	25480.9882454861	104799.49712499	245925.837821511	408741.813846418	597555.593421198	470272.621369603
215	0.150706780554853	1.58381021555068	SCC	UCC	597	187	612	0.816507783363842	0.856761716204286	0.583530643054775	1.34453161872267	0.537443821818497	0.539782296338943	0.982922461907868	0.68837704298687	0.981629888225994	0.563704478571618	1.93839487990655	3.3833121165327	1.05490408106424	0.849279320055235	0.656907393446456	2.01147250385425	0.627646984697611	0.925891539488597	0.890358299673086	127937.11007611	85185.7574560975	137013.738281625	187139.39265932	44627.6593285057	123051.56479925	62444.139255158	40546.070791833	179853.512553851	74465.9095615668	178725.939127571	958542.24411602	221238.986510573	44216.7083517172	38990.3258424505	400453.584426806	35635.8760310965	59527.63699869	42937.8208432219	411072.851895354	523476.342412254	789625.600512196	609112.116739997
202	0.385469362533041	1.51904961015748	SCC	UCC	654	184	287	1.32212669843907	1.65675442954538	0.87486480945885	0.635446002712384	0.597920417525506	0.733144037915142	0.94256083822711	0.493538113655473	0.862102627123135	0.881428671159015	1.89406401267005	3.97170901238666	1.17845704861557	0.985519047019006	0.369389596866186	2.43902843473423	0.693560762541139	0.577823702096717	0.7116201801327	74143.7091696513	63330.7131163093	73500.435772462	26590.1133150394	24361.6060972835	60488.9042355567	34431.8802544753	16302.2583556734	35492.4450635942	41673.3306994309	67141.2290450938	402619.804225271	55535.187889221	15425.8186803633	10757.9339532715	175740.903316765	22643.076403132	20833.3235525532	14278.9721557795	272689.729292299	289592.077193576	479748.227304816	354345.600240681
214	0.0920852716261986	1.7383293464312	SCC	UCC	578	187	231	0.790860487815188	0.89317306598351	0.818045447105418	1.26651648808698	0.532885442704463	0.551880938334491	0.840222438672025	0.906609292158943	0.527847750563522	1.01913241539663	1.28819027665647	3.43997666532553	1.56141128117529	0.846621244015604	0.45553555753453	2.58570366495621	0.551914223877339	1.10277782112948	0.916385142995551	40911.4183863635	59569.8035968213	76803.953780975	67771.5662166772	14645.0400632696	33071.2671915994	19287.5133850783	19718.433976906	10991.232158376	44447.2688041045	79672.5950878221	389699.983271466	37216.2453176569	16946.011635528	8948.71486446865	135317.440263694	11322.7813444758	26180.4079376199	15775.2498405698	131840.496083239	175487.200784861	246880.988778035	226815.847469826
216	0.178406310922529	1.58643196207779	SCC	UCC	646	187	269	1.09985825816289	1.34813411775219	0.728209129852133	1.03594245994741	0.843187522414446	0.583904750697494	0.903883348635242	0.647324939439564	1.21736666023576	0.716864735952989	2.28928973069938	3.21954954959146	1.58289972512532	1.22925515459486	0.674096896664417	2.84230136687587	0.6969010939881	0.771960579303764	0.797348276525574	85654.7513004833	44901.3375059973	64270.6719563089	54320.7567020099	34775.9708864334	39898.7049804297	31613.1235771068	18229.3605859059	20706.916474936	47067.5682945005	70707.4759898154	342862.967116973	30819.4560008696	24110.925405839	19872.8017753369	169611.968949195	21783.4036092252	23729.0499864472	12184.2119851352	244741.911082492	266994.728206418	444473.697028691	315292.869231897
239	0.392593693114864	1.09011277565705	UCC	SCC	1169	195	486	1.2185580610289	1.60405583010084	1.51075618554089	1.19548696241898	0.825659192757071	1.19297448269745	1.11931959865412	0.929365533400683	1.09218130051421	1.10121583486637	1.48120367960727	1.20460309936226	1.21658895161087	0.902398608667182	1.03853434883315	1.19792896477059	1.07697627038383	1.06008101423314	0.614711228015494	86654.816480258	85699.1434272301	170236.733777307	137317.764043199	85241.3186248213	95221.7235187076	47537.3498356636	38294.8696178868	48547.4308488541	66022.008697212	73385.4868539033	163784.054591967	61900.3237170817	38772.3353122208	76639.3626190866	83503.6636623084	40877.7103197426	47679.2286935899	46491.4917886677	289616.097474666	476337.771787144	859267.626156735	681949.963872979
243	0.575474255443608	1.05645184524982	UCC	SCC	1089	202	233	1.16044800973576	1.234069228094	1.39802846472883	1.46686002276998	1.0306029850011	1.12249127583679	1.84904337790496	0.920816526479886	1.10340656595796	0.821757635610457	1.34459950204271	1.18633583777142	1.05255596978262	0.815459610137983	1.22992614522238	1.38065134180583	1.01864209105528	1.35045747267537	1.66928982076529	21097.5374939308	40753.5894254897	87329.8389237979	49302.6867865615	32741.8858597157	32357.6787833652	40366.0818461002	29081.8473501773	15802.0365369448	12595.6224245433	41177.2828120977	89417.6063821062	17254.414760552	10252.4116081612	27930.1332879553	34757.4562868065	19874.2470114801	46554.9569345454	60283.4755013781	149531.123696193	228297.305651496	377712.694292385	321992.338636369
245	0.374548128653441	1.05205824770423	SCC	UCC	1102	203	457	1.07191987509356	1.1845806805197	1.53115085078419	1.26212762607484	1.02405932238032	1.03730826077845	1.29395389122048	1.00136120687039	0.979528729106229	1.26726896182082	1.31292995548717	1.18806429925022	0.961741253100143	1.1508768583154	1.30690557694689	1.42525741449331	1.14315417870359	1.08519001368979	1.29935249480897	145465.926493737	120118.986659819	250685.800366503	154404.7139806	102141.909284729	106102.113655369	68344.9287660126	43645.0844398607	72642.4670393334	144989.835787807	123460.197693626	234703.975242412	81641.1641629736	52665.6930618109	93176.1470368453	127314.857658436	53962.4763518108	51628.14196767	85917.919372405	257365.493459479	466043.864508503	761577.307934901	653874.796818741
263	0.0977155696909675	1.2764841777007	UCC	SCC	1702	220	1457	1.09509215573435	1.22793822718778	1.82418150529651	1.34193628479078	0.966523298890194	2.14970045555388	0.83010535595323	0.904468320010878	0.994768632605326	1.09024960868789	0.934883850259672	0.823717989064575	1.08334665729678	1.19955282326644	1.27317917927786	0.838006623361664	0.868798702799103	1.06612441173379	0.688401835301659	187426.833992702	772036.787701673	1462719.8027461	716309.729661187	787364.036457235	276040.167903928	626221.507350523	626680.079498618	297122.745050024	157317.431264418	545076.58889552	796967.090403314	370389.614502431	239513.499072366	741369.0556275	93974.7905376117	585751.616662613	806299.795104689	398778.858217323	619705.936550105	870313.099375783	1287712.8765874	1252426.2203446
264	0.261056500966002	1.16995201593158	UCC	SCC	1758	220	1567	1.22730700565999	1.20764634523145	1.64020799753962	1.2106689593586	0.989373733987041	2.19647145503843	0.856104868039133	1.0017218256705	0.958485800657218	1.25474105140565	1.04064648004508	0.825060679055024	0.94868829627316	1.41386435613223	1.21380619087916	1.00526446583051	0.873995111600059	1.29648047943019	0.847729198377137	324494.894270046	725222.818348735	1436200.88648551	791956.574553479	1152604.3922071	331542.927041098	620184.991328989	781925.49349147	288556.674371841	279691.048850563	579526.506940434	871707.735746948	326923.786494537	345959.587708215	1010766.69263581	132514.71774441	565852.003393452	1104638.94430925	652736.895064819	800832.118674315	797082.88071146	1139302.00185513	1235018.60305528
262	0.0512871922542917	1.3430326463062	UCC	SCC	1634	220	637	1.31879726050711	1.25162961934388	1.82604442529368	1.44452972143973	0.866536712060979	2.18977126346794	1.1513836462084	0.862042566391191	0.871807699034074	1.0462623394857	0.924729518112935	0.754036152702207	1.23559367815749	1.30098597091327	1.11770624529174	0.701542380493255	0.814215640100451	0.915633333781282	0.937169734629485	113678.135243299	174964.496591392	445180.464164483	256294.907950594	185690.957622947	113268.95156656	175381.067061698	142240.436079164	73461.0805509651	76034.2564951408	119874.612665039	221812.324215907	119176.280427533	86343.1270321377	171203.70027858	31690.9764946909	110841.312764866	164911.936088481	164404.918306973	355387.291644167	400283.423249843	683206.830797747	649213.428856308
259	0.105901856787254	1.36011350868877	UCC	SCC	1683	219	584	0.894562268497407	1.31762531768116	1.81565694342932	1.32825224399885	0.870767196866028	2.5851463959557	0.767290028557331	0.899166374995122	0.998031696304896	0.859355200080641	0.85620114195037	0.773685194613788	1.17816935547835	1.21685135344161	1.28536308095022	0.73365084163841	0.771074947707234	1.05491097854295	0.646179647097222	59147.4778175955	185785.651255407	508963.287288384	327328.2989408	179805.638541927	92386.7224522693	137961.580306201	168468.181798836	88718.0949744075	47903.6018495194	111952.665272321	261689.135812963	119881.766246335	112171.412508358	189718.092143759	22897.2549059945	123906.693586302	215739.553070737	121113.333971293	211614.540345318	300759.859813832	483179.121539714	518494.125343237
269	0.269842266979125	1.1969429551856	UCC	SCC	1726	221	1108	1.02597354402578	1.08006570152882	1.87752580813427	1.11430771451328	0.900245059355038	2.14828339528124	0.85860739673408	0.89640320938718	0.948577553810645	0.690417652325441	1.00114013659039	0.871624702457584	1.01370664492675	1.42447747009571	1.20207355258806	1.04926961089773	0.861622123943566	1.15972141243882	0.797891815602137	103052.220270571	337178.05546513	984087.329620636	528459.885713033	602668.187717917	250492.044073783	425822.908959185	382330.496825501	210695.401777003	58465.9328815268	289829.37232532	551246.69610131	257734.195948401	252699.357661371	575215.053979179	106846.19009659	381901.010642766	539914.941020851	504700.775629712	524281.42404773	617401.221706831	925039.787472599	1063989.72009613
261	0.131791920924115	1.24999284339295	UCC	SCC	1614	220	1185	1.18509097154973	1.16555153045231	1.75053476741494	1.08111400180219	1.09504331129716	2.1896909576621	1.14816943003619	0.831406491193794	0.791046244251034	1.06164613126288	1.13503541540824	0.869368714202618	1.11190892446908	1.10006885511268	1.20645209675321	0.66915400808685	0.804139561993244	1.00906185655769	1.02224180928318	305606.944416131	372276.581963779	1066698.9046596	446606.277285274	581678.099351857	204179.717164521	393704.780546556	321900.548771332	128998.987123338	230813.452139656	336187.876450336	639210.441443322	207554.034770098	169986.669179769	458081.949269715	54491.0827294986	246431.208331858	426444.215232675	364450.581952254	674685.009422445	710076.506871822	1209199.14900338	1219798.47305135
256	0.195475355870421	1.17597814923346	UCC	SCC	1576	219	1361	1.16466984460454	1.04132292663415	1.73990027152409	1.20082412689918	0.9870694200075	1.95592667674049	1.16505959328515	0.886396458713964	0.880480265325257	1.1393466147689	1.04163299923546	0.837947570487268	1.22621213823472	1.01082950819993	1.25104089672361	1.03266976976061	0.83241363332544	0.972696576980375	1.06890490322768	428125.596467049	504799.876708563	959167.027664457	800722.071916668	620532.920696272	293415.745725931	552075.042802212	451420.129582363	172906.034270449	353097.006064611	468259.865858325	557385.255457502	275634.560971284	252128.517511294	562173.431470859	135288.814249929	352524.031333111	540712.522912223	410106.137536188	723084.928275462	748801.035788758	1331886.56316724	1469634.76927007
257	0.108167100094828	1.28540128648356	UCC	SCC	1585	219	898	1.28633643061301	1.10766031132017	1.84525706672659	1.18039671250369	0.949354071904231	2.41035166622188	1.20155490096011	0.93089501015672	0.809518704611545	1.04666808857281	1.13004048010423	0.846621015009206	1.18188655863036	1.01912608622473	1.27899620043901	0.882995071120043	0.779132572065539	1.04734869374178	0.919191824193086	219913.261289904	356752.414230335	633489.506576227	532822.825241069	429833.927688326	253002.671888038	367674.84569734	229349.662557781	90286.9373210426	150860.533372604	337514.723935193	350703.691656257	150886.840186316	172077.62840496	413926.669880506	80941.744028443	213074.377915341	281659.776373131	302961.625133586	515640.280791053	568209.977738288	902257.10493676	936365.212060145
253	0.0562307016970364	1.23739503958852	UCC	SCC	1510	215	1396	1.36768266839135	1.04720082077581	1.99896259848485	1.5737717931712	0.971111919388458	1.41755160020872	1.26362575170309	0.943512349803826	1.29766207038143	1.10954730842368	1.33099202017533	0.783726756837569	1.09374029250627	1.41906477418074	1.14124330162664	0.90448725071094	0.860306826627345	0.932405323534113	1.09302878912323	439659.280467854	296252.251286213	646161.404242983	648714.586799194	405307.857303487	366066.095670406	345172.205803238	214034.652603067	224835.754062545	300709.072767451	349176.923004703	305681.928259388	216917.960693455	218804.268380159	340467.498848093	203982.382986789	210024.658857687	230875.250199682	267490.848274093	800626.407389108	942220.58860505	1557869.77211803	1901245.70488387
303	0.0625658694117114	1.29958965736728	UCC	SCC	802	263	2034	1.50840329755576	1.19906001528634	0.844067412529765	2.14238689255494	2.39539772086161	1.8635916833597	1.6708334413483	1.16037044580296	1.27194325687262	1.21027732669684	1.16991042824248	1.45710915237554	1.2908985493931	1.07732491095897	1.18873916660873	1.30296084591733	1.11119367927228	1.01407219478933	1.19502856196218	4004095.70347943	3307235.58416267	2889751.68764124	11473528.0351749	11340359.6130231	4347794.39757137	6044970.59552511	3375791.26873305	2850369.55858291	2708580.07429667	2992369.50212878	6019275.53034286	3311334.72611339	2158178.91219312	4022698.16266123	2654722.80785316	3592943.31036886	3220208.06270212	2998131.57448897	2207704.77152083	2726140.19282495	4857017.15792846	4252635.12355153
273	0.83376137043174	1.02564894431623	UCC	SCC	652	223	255	1.33165065761222	0.485106240060869	0.78962960914433	1.12592945431181	1.21376341194509	0.889094432742377	1.17491201016478	0.800293188993417	1.12545992609194	1.07633749056016	0.675330112740849	0.764258055503823	0.592063874827148	1.05776395792108	0.641294309833859	1.52807569488638	0.92531643508043	1.10928884625532	1.31068865803388	20777.279171554	10743.7345954666	32871.510107033	34724.1409043742	25227.290114252	33590.5631470872	14819.9920571835	10249.7461288931	49866.5796513306	14158.4803014085	13869.8869702405	38388.8410281024	30027.9473145212	12202.5545627788	9527.4269296625	50417.7943933223	10431.1567706747	15507.6062632465	10870.6248387877	216746.699535077	221423.142914759	414268.786683593	291765.062196691
272	0.529224958778171	1.13129482914591	UCC	SCC	632	223	211	1.15776898166913	0.761649719514986	0.985220703902174	0.766888979708641	1.37299763299176	0.719192997558824	0.819511788915845	2.16931659628862	1.48766619472285	1.67509714138176	0.678086890867936	0.696311148041507	0.647529769150455	0.780871876796462	0.879060004960525	1.11797830765754	1.16547719293999	1.32986129901222	1.08724171596354	12944.6358702903	20349.3135253358	43086.6003486583	20179.4212083973	16028.6343134152	28752.243423524	11499.3642409269	19164.4310956808	22936.346459788	15789.8400896984	16800.3458258203	36743.5227779846	11427.6260902277	7685.951762736	7335.45291599081	39032.7584599629	14615.7791887416	12823.7626710254	8990.74399402892	163565.291033862	169341.610274463	302129.547571972	232144.596891108
268	0.905637728387311	1.00173954104103	UCC	SCC	1100	221	192	1.01296867270087	1.01521607385128	1.4430209069803	1.4652569810111	1.19844716041854	1.12521650205944	1.51735796063419	1.06471988558532	1.30391128648205	0.948279246067721	1.15370290774469	1.28489485128181	1.09431335611242	1.3633721821604	1.35234929991044	0.789970250127674	1.25471929128511	1.42558292579212	1.6958823274003	52279.0856407802	31287.2802680595	49962.5008147992	59241.7459587489	36668.4891768699	25482.8053965147	15904.7441400405	12546.4047178748	25790.0167547147	41260.8357391738	32971.7281878389	53679.4279123121	24775.5221714897	20619.1207890441	29576.3574708606	15623.972360761	11753.9755695433	18336.3353959888	23867.6414734967	139655.8639113	211953.155308859	361703.81996841	303169.498149286
353	0.0978546665542773	1.14287399249863	UCC	SCC	1207	298	2590	1.15798566959607	1.20883639057508	1.35532597210023	1.51180374146203	1.09571563401206	1.68479175276598	0.956205164147305	1.28804547836824	1.13179665631159	1.3244707969899	0.905637934760359	0.846974696524852	1.08836354966891	1.37554596555522	1.10794217112181	1.18481667510765	1.14229928699296	1.10059714639476	0.997292011085867	4446983.26103418	3798734.36054466	7398208.11809957	8794020.32962607	4902709.68547941	5291110.04367528	4067189.33898276	2978588.15227588	3710273.61737577	4288194.769884	2639151.98777118	5578558.14688019	4084031.25433585	2993014.50030944	3543537.98315357	3249535.64106017	4342329.55207616	2778073.7727735	3920695.34309408	1829551.74194878	2132812.66112162	4263264.12118275	4317176.33188576
280	0.548195182714041	1.05451038523216	SCC	UCC	980	238	370	0.87926991660477	1.84129687878146	1.31294681262382	1.68011342926039	0.916714292225064	1.04197311335365	0.969231394560663	1.2920272405957	2.18864196418393	1.00502732435168	1.80066428324548	1.62578719077215	1.58241284314067	1.8104220365164	1.07242730548494	1.24525999748752	1.01754568144661	1.45203225910648	1.59175624956616	87966.9808129296	111506.232036808	101005.031676362	95112.5614122902	50034.3806251842	88947.994744085	42714.4123422535	36254.9090670963	66127.9113735225	84770.5785756653	101122.190895809	150913.578847858	54727.7281219989	38337.2331052848	41839.267185938	92834.4709760725	40077.4837882857	44474.1387406795	216227.803970769	407403.238969938	497082.764890825	833309.4915333	612519.598149355
279	0.787206138359555	1.03537426733173	SCC	UCC	938	238	183	1.40833110455562	1.10262554512863	1.00399082735	1.05333093265358	1.06896223228898	1.53191880899707	0.875651720370889	1.08057129039669	1.04966323511989	1.19630845288078	0.98663649962462	1.66704700470921	0.970806817694422	1.39342990968511	1.0903668828692	1.23439372657434	0.718159038061848	1.27460626663103	1.17377927177464	20289.1332589505	34922.0610698171	34259.4181088288	31017.0385254331	36328.5618355313	23352.5708138474	41038.3779926367	16200.5100987946	21505.2980310166	14530.203629583	28977.9321937246	68638.3488412987	22767.0013860469	15348.3708340411	26487.4516512215	16433.203595861	30080.0796156733	20858.709974134	49868.327648964	203806.545619847	222425.134424107	421253.029986307	343070.593904682
276	0.176367750831941	1.25315351286165	SCC	UCC	965	234	157	0.528446628180274	1.18079412394877	0.86141189430726	0.827432407312389	1.30546599016131	1.43709326139069	1.07078691712728	0.872329542352811	1.46665573977692	0.73231833756455	0.900514317116561	1.66985917182413	1.11743672651088	2.36954703471007	1.20989665635755	1.4738719126011	0.949952627630795	1.36477853603852	1.50975578184407	13764.8971886272	22763.9153749605	18592.5764163748	14696.2653838597	32503.7164381054	19932.3255501288	24481.2945382003	19179.7566060782	20257.7358005802	16082.0554755562	16099.1073993447	43488.7877739002	17667.0156861657	15742.7811099298	21532.6467326258	17852.6356742644	19410.3264651912	32753.7346539762	68130.3987462762	145949.259003939	206285.10954188	346226.991530472	279496.915497189
277	0.0913562112625954	1.3760801763253	SCC	UCC	995	234	174	0.822853080440054	0.924216620183071	0.532017783065918	0.490475098888924	1.61263041360709	1.40550564901689	1.2511887107266	0.875532084114642	0.91346637992844	0.877916265087111	0.84826035346768	1.14691883735802	0.684434821359054	2.36635297926011	1.47647803680892	1.18925908381327	1.43069985546134	1.88379948371225	1.59352325670129	30809.7892873326	22201.5983927023	15641.9431399377	11323.1526306947	52328.8338029009	16280.6792593491	28312.167247913	18708.933316721	16439.7646466388	27713.3693573723	18896.3547624533	40687.966414219	14099.7905584942	20434.856347229	34246.3965707482	12030.5638709975	28933.3286485121	43938.7569832554	78359.8578297372	158258.247466848	222035.192877986	371513.493577278	287526.234552008
313	0.559509831534608	1.05847691393538	UCC	SCC	890	284	2759	1.27763159146954	0.921231788051145	0.828243300568489	1.27877490296694	1.06570856334822	1.53343822074202	0.896765377278437	0.99449867931271	0.967571494427582	0.915129963442035	1.02787636504426	1.28364342966558	0.88974073698541	0.868318726025984	0.969864975662817	1.24968314285783	0.930269979544528	0.999744963082141	1.11511298440714	2172900.4049691	1755960.27194604	2643857.42055742	2865849.08696053	1597648.37743914	2775321.23401292	1119061.60073877	981389.399760902	1269817.21038639	1312159.89644356	1816874.99148312	4944168.30200603	1336592.91911663	727913.95236217	1039287.49961735	1975224.51498428	1037489.56263756	1076868.09089966	1531226.15223517	2794076.99360935	2979222.87172391	6358689.68718642	4570660.28461685
278	0.340441280289722	1.08109125032782	UCC	SCC	1387	235	420	1.22486379068318	1.12776170952985	1.13484153357853	1.36920422079419	1.16310448660044	1.01295101684893	1.36001733282012	1.93814932160103	1.32414523551089	1.24282299463374	1.02986950294238	1.18669427535211	1.13347968977943	2.80944235302599	1.03194560176349	1.01190484212139	0.988100880837492	0.941940183024181	0.602476719978306	117793.647572594	64470.2119876879	66200.375355476	120630.144936924	89810.7854481239	40758.5521247235	59353.6812793699	127430.573853725	63296.646103975	100765.800622039	54596.1913757859	83528.1421952528	62020.6560762457	92586.8714992174	56957.1497711867	35558.1827949965	38539.3221960692	67599.8700671448	34607.147676357	188286.991652027	259471.37859554	489784.177068652	532185.264054194
283	0.219906039203858	1.18435818918689	SCC	UCC	189	246	900	0.531278041819739	1.24593417671218	0.410483271338443	0.528468361772526	0.797645269199967	0.741995707990806	0.539293565706034	0.957691436982969	0.799566526249099	1.04847869868753	0.549434918950644	0.544805975197971	1.05203662349413	0.88609033107138	0.841138527843353	1.15456998098503	1.02300330588521	0.571109851916966	0.951928353520881	43275.4408127823	55601.7073799738	24893.8332956117	33000.1874883391	25612.8308033866	45049.1469545907	20970.4990481281	24445.3325830845	29415.9397048373	72002.7446341456	22737.7602330395	39866.3909252142	44303.3450546177	20697.4611798659	19306.2085519097	61217.4197887089	35551.6803965389	15912.0498122463	22303.3213166161	322340.04722504	381723.063049436	417187.403310986	394164.119505659
311	0.762552599032023	1.02149247851293	SCC	UCC	916	283	2050	1.33014959060957	0.979945470288938	0.903617236915978	1.24718798296738	1.0474591029177	1.42039394989866	0.984302436968486	0.921602368359406	0.878789742487119	0.983336070861184	1.12581924121352	1.48112091144162	0.959835166496867	0.860185395818321	1.02421262286841	1.35633155172137	1.06443109275437	1.05236483485178	1.11704528007359	1600231.45363533	1457711.71951261	2251540.17868241	2350360.33609401	1529707.54573356	2271779.14303805	1120422.68560489	947172.660171625	1018455.57603695	997364.930947893	1553019.10702285	4453018.02549556	1273301.66138945	606367.981258025	1069161.07261394	1894491.84297979	1082855.36902733	1180559.90909925	1500797.6023656	2016683.02840965	2132474.3331331	4329617.45435233	3281139.99370472
293	0.0633442464935506	1.3316301589208	UCC	SCC	708	259	932	1.18193047186627	1.23733353644849	1.00868710856734	1.186326780262	0.991264310442998	1.9053303610886	0.78122792704145	1.04773351983971	1.54700142796724	0.97087820188433	0.945340035175052	1.539303284253	1.25927421994665	0.759051652896249	0.363904898785096	1.35376608970591	0.612747096647162	0.525869059569176	0.753832015290326	570364.171458322	496857.760320123	738582.379537002	402871.810286974	280228.534827106	1189806.90598852	193964.982376017	229816.779294917	342359.833125305	394997.969815755	352023.567919871	1359989.05372987	318999.45484635	96421.8678003749	73534.7242852136	738277.120306979	135964.773151545	125905.483860115	116031.067932956	958791.861638044	880268.848266278	1822397.63238393	1464495.7544873
316	0.78209658404688	1.01754286143592	SCC	UCC	1038	285	823	0.945002663429755	1.16762830338685	1.11012564702178	1.26530696113237	0.925821980246912	1.09256007887857	1.43288734890343	1.44243715795939	1.06072623097483	0.969809603812111	1.2336832368186	1.35330588318714	1.44331605347906	1.19270703468299	1.13926557974544	1.35613616215627	1.14241426135521	1.0197744561614	0.955907327303804	745159.386354954	1080848.83019683	1296531.32361224	1424800.22358419	730527.547302635	1003837.30001469	906631.678045296	670919.915959454	787744.867543908	644721.911369521	1059015.71116276	1907109.33543389	1226934.14422504	502381.365480017	642563.077456524	1088155.29272821	646014.143038811	517742.770518605	571603.492000888	615625.481453937	915777.603496163	1608209.67540807	1244260.83264438
287	0.986505381612205	1.06734736977343	SCC	UCC	194	249	357	1.00667189461694	0.834544137400315	0.675582561252264	1.00387246281729	0.363487684014366	0.708715335511012	0.989023257264296	0.883371873099924	1.38564052008391	1.41683195152031	0.610309889287118	0.689383961117049	1.02223456107403	1.59896227136117	0.255589619641654	0.871827653389851	0.934448362343634	0.489372981554831	1.42175857808717	26246.5315775728	14205.8586441384	10865.7400477239	13153.8684836959	12052.1668101094	15986.7601619726	10830.3847332195	8371.10850853797	11656.7307355489	31143.837518867	9634.00754209951	13378.6040313672	9843.60746016422	7837.09000439211	6057.59628207482	17174.6877626252	9145.17996792981	5061.92287853827	9109.40493654329	158885.985402065	146554.871763836	165479.730997704	162247.012330136
333	0.68992182834591	1.05628331258977	UCC	SCC	1152	292	1759	1.60763952175703	1.20178084993779	1.32169672224406	1.35599026886501	0.821395468033533	1.58985878066177	0.843724731254572	1.24231827177939	1.09646706592073	1.08462135632557	1.25756500662905	1.02020480139963	1.20120055941811	1.17459735659194	1.3334008919469	1.18972149172913	1.11330112912798	1.19514455828107	1.08628199846608	3840354.45970648	2584146.73929033	4152725.32253726	5814686.37833718	2782578.44202565	3019268.85166931	2357780.30256382	2117044.29022804	2063461.39973608	2184392.08498697	2507614.26863704	3867742.04112402	2587580.20624125	1884084.62602077	3228773.16809664	1973141.01678204	2780447.98061054	2223072.57557709	3282490.48734382	1214725.59543652	1801402.1590872	3515715.760668	3402052.07520174
294	0.81585752981721	1.01338040694284	SCC	UCC	477	260	2979	0.223960074856673	0.281882370604566	0.26481441475732	0.319351005931661	0.478326784173635	0.922947062007899	0.344060954707774	0.488489187060541	0.369713723263861	0.262942612906823	0.199317091374615	0.277760177564696	0.296973645237351	0.21146163093744	0.340838199915129	0.438342523635252	0.501333990209459	0.378868777359244	1.25101326224998	145538.128344673	503620.23049493	677349.835574303	735791.212899489	237651.256907464	3270891.77251316	209462.049289008	206461.184801153	582606.391059173	144057.860905366	330231.266107945	857255.21177895	535679.615029435	182246.648304253	121044.583061026	1356664.83186942	272770.046375911	174786.710309428	488294.571080127	1562007.01335277	1366777.63089532	2309202.60331981	1592133.52912528
297	0.347880267995882	1.17563319523217	UCC	SCC	655	261	1244	1.16989904730664	0.853778106094485	0.750739560471997	0.718594340468889	0.34908331010065	1.54379290958111	0.882252162141259	0.882217030624838	0.781253170146635	1.02418769450286	0.742376270729929	1.19782078015383	0.586604272130321	0.321087289706267	0.214344939892193	1.14529527348282	0.723511204106479	0.497767046723786	1.04330563275982	459372.838757691	387409.746029445	695650.074736632	253078.97381363	134754.906810332	1119324.19732902	205099.052482414	193919.965167752	363046.461833	339051.980316406	312383.442392453	1339251.44085367	312027.717644437	42299.6769516419	59143.9625897654	725193.494700605	150319.648797652	119428.880346942	129796.038396241	1080626.23323546	1032002.16233109	2015179.2927755	1518289.47647979
299	0.95226779919309	1.1867195705209	SCC	UCC	519	262	1029	0.116680379789295	0.251187290492094	0.365359924076327	0.173370056716534	0.245988153638985	1.29412792078482	0.246465946935916	0.422165117962641	0.4101747608933	0.162266976664043	0.220057493073176	0.370193182534092	0.357846289511317	0.125903664844905	0.164087623235511	0.797158167151016	0.252410199466006	0.155551763431518	2.04319469316596	62984.9371671659	200905.393624648	376584.225597361	96903.7827590804	39307.7448241361	977170.067972246	48879.3675500937	72213.1768610785	306134.558104929	73848.0134120733	163218.165592275	460403.246445652	305715.514946654	26323.6843926806	18742.2376392635	525662.539742298	44737.8514945626	29043.2474840231	162318.828854687	614651.360346864	732422.220687667	1102991.45487533	1087117.78526824
295	0.875163824214942	1.32406217814977	SCC	UCC	495	261	678	0.117933756102023	0.178512882323699	0.196190719138622	0.13509358661212	0.387228260459292	0.994978045868574	0.243849773594024	0.285541625676156	0.293791358900811	0.147272010011444	0.12102277231877	0.32868991589708	0.224427688189093	0.0966560842318109	0.25674211136535	0.589010810710583	0.243453359230916	0.215063441484951	1.94569186172261	27656.0924625986	84989.3504927129	151643.257435415	73522.3086892366	32138.6567731707	680936.361135743	30495.3009893497	30745.3702902558	136631.788050836	29116.7372879369	53431.8783562924	306548.906236543	119472.157520686	19676.8359500892	15231.3874318627	352035.024379213	27209.8349745106	25276.2721638402	124801.678433101	365834.474027707	404511.660016848	716293.351226301	715866.808044493
298	0.309817184189394	1.2149027186656	UCC	SCC	678	261	384	1.05127014076719	1.11713263877594	1.02595402269432	0.886422361841051	0.742252408181775	2.33878192996123	0.815784998641268	0.469344364621318	1.12490087531914	0.884619680662894	0.893299553039602	1.63193054911804	1.31000332407418	0.761997937120075	0.299239320124967	1.45964375504438	0.531013084301153	0.381790598371667	0.600563881203922	168192.353393093	134272.150462034	244153.322817864	86793.0743778459	45870.340376893	391025.190447048	34293.9490543025	21587.1896001204	67463.4933515135	119321.394733078	99567.2969523198	468603.100455035	89929.9818288579	27908.7141990867	13218.4547062606	213123.55943872	19950.168802991	19167.5171067676	12522.3279498682	384648.067890682	377875.404924272	684705.255241482	577244.83501022
301	0.926658931846256	1.06806850095522	SCC	UCC	601	262	837	0.8014538806031	1.05010572145665	0.579137596925015	0.786685464212921	0.277717292677297	1.49106975629692	0.385187974240241	0.43033158152588	1.03434390496	0.665083409941857	1.14390899328701	0.984024797498908	0.669292934950564	0.557641106330116	0.345777226724605	0.948337706639757	0.309075758412419	0.393008561015096	2.09646250904118	348494.184928073	309348.706850175	323292.573938232	206784.122223933	46508.6683049914	716717.408308552	43507.9106905787	45329.347252063	357825.668524803	243816.403276744	312496.49532043	662809.549402784	265033.217690678	54829.2754847672	41391.2982793335	398091.212764155	31200.3898862794	45187.0914499098	123208.915623759	399042.997580113	541873.696088066	1214134.31221509	911249.992895642
351	0.234097119348057	1.25897887558138	UCC	SCC	1470	297	1828	1.36050517062096	1.2156121729369	1.03663725420274	1.1143365968511	1.41859102041384	3.44871101895335	0.95745291866987	1.23645825585492	1.20738915733234	1.71373958219507	0.974083683070932	1.04986396225726	0.785548492428383	1.23942895878599	1.22095163623334	1.27611718142101	0.848718599558119	1.53786592713312	0.823024153867505	6106631.87371455	4089132.30944527	3269986.95591598	7902130.92676852	7707242.54399567	8562226.25775265	5049473.21052817	5721415.7234973	2556849.05670676	6485092.53252221	3038580.78789206	3995958.60994969	1904181.56024236	3287692.04094297	4741567.76170945	2766878.13910001	4000294.21125392	7767453.33736761	4937791.75016327	856921.573717824	1236088.67573471	1932965.81400492	2661745.82660641
317	0.298182033587357	1.11520541232955	UCC	SCC	1649	285	453	1.33736185168639	1.41939828069503	1.37169870662096	0.829841379349624	1.47560008729846	1.36323346165618	0.885451803907244	0.967624861152556	1.03832416981379	1.2509431223273	1.07786226609526	1.33463560528161	0.824733792182004	0.745362254222386	1.10043940237008	1.0610653336984	1.15198803082076	1.27682653567533	0.825436986319958	41660.8874187966	61919.8306563129	111311.785001779	43489.6245300062	110123.139253574	104430.400601404	33904.2443061754	59692.7634358098	27809.6751487732	32853.9018593022	43604.0822265996	130681.427429189	25284.4946890098	14611.6624660654	58702.6522705038	70985.2985047748	39421.8206170262	85977.0813375568	39842.808103397	163654.229124559	288067.379488343	431214.195753205	479438.347184308
366	0.392511030271786	1.06355463678886	UCC	SCC	1759	315	1243	1.07900263532687	1.06737219486853	1.57995885744573	1.17670924224019	1.28504141535105	1.29813419972617	1.22503348467154	1.21343457392551	0.883676336551632	1.07424174446632	1.07421963442605	1.38125930483498	1.06637761416571	1.07844453040255	1.355869105448	0.979260070404398	0.994855622596144	1.02714989862772	1.2599775906584	239622.630583662	195746.409692516	369253.051041373	249715.707153769	299434.72463228	442851.255420806	170600.657324126	214811.64976337	72307.6974004995	201130.140465038	182687.739684351	389513.286259951	99880.3057168588	85608.3589408397	225831.481554771	291746.675356211	123820.447169361	198477.565733813	152095.541071596	694613.271267488	702290.854281708	1040522.42905892	1136701.60410697
326	0.360400973490942	1.22828403473656	SCC	UCC	678	291	710	0.702985025600604	0.381803162684298	0.40390483447664	0.464453885246474	0.886709165279326	0.948625316823741	0.681859970889665	0.395359884564183	0.418557828513208	0.766926154551934	0.347306125722682	0.74160677677111	0.709221253071651	0.347812691991897	0.688742264439132	1.16670444578592	0.532731374789943	0.547248205127818	1.363446325639	327138.010516309	227799.757950383	426946.337628911	251766.532937274	99431.5922121246	1062228.37355235	98975.7190024023	54023.9302281833	135026.035905155	300890.370295693	192160.70198066	945881.378534941	261891.454157731	70524.9015918252	55205.4063524265	1140915.86830207	69110.0669337022	81623.2817464684	80355.7508789159	413786.601118574	474769.631801524	1000375.30155975	688610.023361905
330	0.619139538206893	1.13209798090863	SCC	UCC	630	292	1159	0.572093524873587	0.31388194137893	0.262244032965511	0.271498154858258	0.742931268253126	0.918324931502617	0.702411811054476	0.612533297852845	0.393551119142683	0.654060910767788	0.238039556458605	0.382424251293036	0.50736560822075	0.271869677357631	0.668733622517961	0.748120773187367	0.756729737105965	0.586160174614909	1.21110614327704	423973.699322433	332052.984102736	550990.845972258	263650.125210142	165381.74412679	2341809.88148688	211428.002316764	129368.838303731	300584.236449895	408657.886792472	233522.421978349	969511.440951922	443571.476617722	98756.0100684696	106407.874957644	1666082.69654058	203568.73146509	135130.198756504	180347.225291615	750621.078757963	777326.897487819	1721934.460392	1224085.98100862
325	0.735886024690809	1.08678385277832	SCC	UCC	656	291	1466	0.630040130341126	0.35897952314834	0.408738646522435	0.406651870247271	0.757180426183506	0.998321108807923	0.791141815438464	0.887022567290581	0.572214892247896	0.749702498783186	0.326037838002097	0.522902110175367	0.638603676187039	0.337095373165296	0.694330695672616	1.01311264754056	0.783621509913198	0.680731875239993	1.27000668338156	677779.369163299	521371.588667694	1180862.16923728	496226.052118433	238356.441175569	3192854.47420719	309733.039706528	311997.747214154	606379.719174034	679953.004115192	439120.877917732	1822815.2205734	774630.267455784	153869.039497077	156234.00280554	2829672.59176834	274182.108960754	261353.913510431	263024.722517604	854380.281890308	980298.98622678	2036454.21241151	1353913.74179106
346	0.686032056355226	1.04878726068072	UCC	SCC	597	296	1195	0.796044071699834	0.283318486000141	0.252526472740049	0.295996808887202	0.620700246043059	0.911316914773367	0.677867987543262	0.74190985221079	0.677253090990064	0.846259387231241	0.221319442263427	0.312351172803386	0.423740128300831	0.232902053388168	0.531878726585749	0.584696735219298	0.557608212103809	0.438122695191982	1.42044700984394	444436.662404252	235723.559166403	456216.777166235	294121.11072419	105900.648132643	2087345.1036111	153147.0175876	120323.599989286	673613.278924208	398332.801017943	170759.958693531	680888.854754431	482432.741545301	86567.3553384765	64865.0864528335	1169566.91930366	112588.0115481	77558.8857454875	198623.462660233	587739.683060731	799675.168791849	1710676.47128666	1244562.27938007
327	0.390029058431201	1.1907870297259	SCC	UCC	694	291	1064	0.634424464684191	0.362718220867934	0.473783702880207	0.367852399835956	0.781338633373865	1.01591239213629	0.784576344243811	0.695384386159286	0.490279395668558	0.756445176478862	0.392184394382773	0.711490426854533	0.68999072753748	0.378589895728198	0.723177822628533	1.19244878216305	0.660242974474528	0.562147539479965	1.35091951528954	505464.453985506	361949.821745686	963534.900600514	312884.725890442	233211.143259517	2140656.08981499	225898.429656888	186087.346547494	273649.893404418	508110.25692272	362917.323592037	1745923.20825378	440831.309958664	120454.062482882	154289.644777043	2194319.98224207	169895.298123552	164201.966498453	198163.235184729	841757.137764274	795338.191544581	1735180.51873608	1225372.8116812
331	0.792024432309533	1.10480550050428	SCC	UCC	707	292	684	0.646235913611807	0.448719000773093	0.435272251471295	0.40808369363524	0.812381697984255	1.17069199527823	0.533102063845406	0.721836718707825	0.505245859536632	0.785709143932849	0.470185060504815	0.786056149346285	0.753020574385472	0.361656198171727	0.491147170006346	1.27772034100414	0.454990718159334	0.335877890918854	1.25811330685808	366487.297089899	302454.73671783	534478.698860816	194577.359199639	123802.30588164	1220403.06941931	93359.5002836989	106292.234411976	142002.068813652	375663.888649584	293895.646458054	1164640.08583983	242256.973731928	64503.1078395107	53501.0036727806	1163231.17236565	71211.5207806307	53985.8713651141	108234.696752592	549891.168886593	556273.194232522	1329016.19824109	794872.53596984
332	0.994864033027966	1.00603153578665	SCC	UCC	723	292	591	0.730004610487942	0.465253416707051	0.410323839371823	0.458207961844829	0.600688736646412	1.33871365051689	0.586449138126659	0.362412091681359	0.557709060608027	0.8190096211157	0.493724384659998	0.719979071352421	0.633051305955611	0.360707943602334	0.514297768037395	1.1826572541146	0.374576508416395	0.293418003286683	0.767461290260908	299109.126480191	270587.616415832	409235.97901506	183938.852906801	72679.3236810704	1046516.51576926	85589.3811531528	46801.4949649683	133363.296074898	282919.492906828	266281.699149045	866434.379151262	173278.654241102	54163.6861699545	44479.2759067128	807396.524439457	48857.3199104031	41359.9433840672	39007.2538023697	530673.926878379	534783.680569138	1109184.39813934	726695.457004166
344	0.724346644353868	1.03853129113093	SCC	UCC	476	296	1286	0.498249639451919	0.205889407480366	0.285378345321807	0.24656811429337	0.607340627700155	0.488129087322221	0.443228083380407	0.404731691068857	0.320680019305504	0.572606756022394	0.18792211203115	0.278914196513092	0.220347196256034	0.173591885959983	0.572442819981124	0.170165434542429	0.559424029524326	0.313139750622011	0.990403650186482	146485.885825217	190933.958019496	344383.63115348	246481.227775497	80847.1800411358	685149.279424079	83201.6167589649	44509.1969749871	275390.582524633	141930.2809051	161608.966510647	406126.052914411	216601.893765453	64910.9582294442	54468.6153496307	208589.020832013	93852.3564972856	37588.663160134	125744.86771467	663134.897671304	761208.659883877	1129213.94430813	884824.081271507
345	0.926631713986412	1.3360530467407	SCC	UCC	499	296	796	0.389951334649733	0.145374917386165	0.125335819948854	0.266438225171353	0.66206298665689	0.38278285818318	0.26403812590303	0.468425317023353	0.310247097104738	0.492966181177969	0.152952169753596	0.178794371496801	0.180284607890034	0.130896936487693	0.461329814337508	0.204044119903939	0.165006304277558	0.383508162373891	2.12548538218964	63023.4896271534	70467.9253164037	104398.006449322	188197.747283949	22610.5872757362	425787.737564792	23743.1513420151	27265.8025649717	213177.88928116	67170.5598181091	68753.6949844222	179696.48698314	141798.167321757	34585.0999435287	11261.7462303401	198214.003580663	13260.8641329356	24366.2485254785	61166.0813778678	424004.922523567	482070.42578005	882917.341154213	657475.410673365
348	0.56561544519613	1.07718059233309	UCC	SCC	518	297	569	0.451565523990114	0.181333977017936	0.151352042562478	0.29495520441993	0.628927196015154	0.545337464507874	0.39144508516813	1.1243755296313	0.336239535901791	0.51588533139132	0.145226112239096	0.14546006832633	0.187655661776038	0.165884589495862	0.472986807007679	0.266939719127941	0.29607210230711	0.618042353760344	1.42070050473732	72705.9842481686	73580.0394584707	85542.8529315259	149315.406892405	28620.6665357394	407358.749213503	28104.4655091006	47766.6099480671	168947.222444317	70028.1037044717	54646.6995733175	99199.1557468278	107929.828670054	31412.0488991324	15385.4455068925	174138.377561227	18997.7226057973	28659.420471942	36799.9912299649	315377.69283518	357966.088199483	640676.372894512	463844.566987104
349	0.559505549197954	1.04462424008897	UCC	SCC	529	297	516	0.546286587765412	0.21494776646339	0.175693446696645	0.306146167947038	0.445756244573233	0.571361205288212	0.342824032573578	0.613841540961372	0.322706603712035	0.652899677610232	0.177326681394719	0.173835951903327	0.21000569931838	0.17436612226486	0.292389509921392	0.305113183808208	0.306769165716187	0.450951987446903	1.02118710945256	76901.0128554373	78538.5213819294	98340.1160673938	130299.729829485	16768.3998203505	437929.745441318	20871.12130916	28559.0820130036	162954.176643914	77486.8099772036	60084.4744706688	117404.16353324	121385.346297005	27759.936020836	7862.08350894245	204232.216281361	16691.1322152602	22900.9978045007	22940.1806547507	274742.543364029	335686.16026629	593431.064071047	426188.253829509
350	0.95455938700392	1.16997720740155	SCC	UCC	536	297	456	0.493961257431282	0.264979765471415	0.185706655958531	0.353480931082253	0.410049225871225	0.743163530569155	0.36597865969358	0.690985119039343	0.366823675249367	0.633712668528127	0.194300794227424	0.283896637726557	0.271309583417544	0.190324091857033	0.403235786000031	0.391574150504973	0.330839448760915	0.470136897010935	1.8682392703812	57180.3550263659	67868.5781876668	94822.5140669245	100915.239948671	16251.9284667945	462210.164006958	21038.3758547559	29922.9722949427	116789.538688679	61846.6463846791	46149.713790665	174909.335557726	98875.6284013404	20324.7960848751	11423.7753403654	212685.899021778	16997.0403229736	22222.683659262	42585.9032807769	242288.273001786	290400.712754822	537945.00478072	393007.033225704
339	0.87682030985029	1.1675954143392	SCC	UCC	436	294	1900	0.68626580187877	0.252543128559852	0.283613191772166	0.233787059132804	0.45659710573398	0.364555050290896	0.310488657819749	0.619480187706763	0.340284595490724	0.937217374669803	0.292828664174096	0.330992362372705	0.2511628927057	0.21537006517413	0.37584256819683	0.190926950136886	0.321633288980902	0.492989876021514	1.19345678766201	252539.022134347	264602.839289386	297400.352886757	166936.863738513	78749.6994177588	563621.713834186	67706.531963934	107556.056515324	230513.31924869	290767.775563123	284518.772620532	418795.2714575	194754.162339176	57525.2858837418	46334.3844679429	257787.237861218	62682.3672825231	93428.9744639444	106488.66130645	1091437.798349	873665.775460724	1486166.34983649	967283.823880467
310	0.215234454552189	1.19040915383606	UCC	SCC	1679	281	170	0.89642125593397	1.18639556575838	1.18780779962444	1.25083906589536	1.97252436852387	1.51058874978922	0.702018321210864	1.17895820181787	1.46630952578956	0.895182478921852	1.02488471082218	0.812260666261258	1.30678453663541	1.12947647510337	1.48094081220892	0.859074797900342	0.629080124078538	1.32650551364471	1.1314785321526	10870.7801661653	10865.7780005997	28510.299856316	25416.3659560499	22293.6497833012	22489.0407039961	6944.84311987126	13159.4752175966	11286.6509531085	9152.29366378364	8704.51792101502	23524.4663440344	11513.8604693761	8584.81364699762	11964.0488973274	11169.2816889429	5561.85325178837	16161.6372047797	28167.9433214574	75556.1951968005	102309.761972284	147432.330438899	161928.353756341
359	0.763759599202475	1.04035242351636	UCC	SCC	1725	306	401	0.682347466525585	1.29911316238848	1.14411812704611	0.862028837231412	1.46031609267559	1.4693685605014	1.33799033189442	1.43465514811568	1.71324039982736	0.870063298840303	1.0988795875455	1.1886060191154	1.3289888088247	0.859265483208301	1.71411585968775	1.21096296736645	1.46213185501084	1.685554493756	0.760187240229883	18620.281781866	41061.9181582224	51093.8919742692	46860.6017703863	59281.025693608	76039.0743913499	35428.6120076748	26932.3081659927	31143.1064487149	20017.1074750995	32209.2604123325	64047.8844155929	27653.014670754	17472.5019425485	49738.2718565086	54727.6148920439	34600.890085586	34538.6201758497	30641.270445338	261283.489204416	226012.077467082	401676.758396259	444140.124721548
360	0.386031776247252	1.1224316892643	UCC	SCC	25	307	551	0.722855431770116	1.16762414596551	0.555023228737608	0.668855118841155	0.50294033889496	1.05859872462854	0.985566794003088	0.768603568767809	0.886673111836652	0.878429503130228	0.860681530281431	0.483892930722511	1.19584630176619	0.592625360698175	0.595182506182734	0.663319425141204	0.783282456959211	0.842237935564244	0.347447614801911	58152.2195207118	90720.667962327	18089.9058223084	21932.751569554	12494.6175550398	32217.1328164162	21862.9916018389	6505.57564317865	16536.2039949055	59578.7745387046	62013.1870436937	19030.1919418208	25528.4933461575	7269.13878986429	10569.1079950629	17629.8175384093	15528.9286304933	7781.33772082224	7631.53956489269	154032.036242415	142777.821725079	195136.217324562	219255.05378588
343	0.108224302093828	1.14588423588242	UCC	SCC	1649	295	281	1.13144318581701	1.08973772665835	1.40859586871471	1.38109615124806	1.18573361085134	1.49477652361829	1.1829138866377	0.989741408201913	1.00163948054057	1.19237543513552	1.29130668037481	0.965597918513771	0.821625520294194	1.05220756526396	1.21229397276449	1.16527360667646	1.2605573822061	0.913550085219758	0.661158661567803	22525.5092484899	30738.8898485917	77852.9183289517	28728.0304442809	58590.6792531296	18133.8640988041	23663.0354319045	37914.53468937	11696.99577825	20013.5759252096	33778.0042910599	64395.2082831933	10982.8323956114	8187.00435358631	42818.4585409017	12345.5822984543	22536.1390103939	38199.0431270499	35062.4337574449	122839.464601695	179302.176129823	303251.168637073	313492.084016879
361	0.184679855214097	1.22467522748045	UCC	SCC	103	307	601	1.05758334124114	0.55171189410668	1.23433202857748	0.857985148180445	1.02514419705201	1.0271142994576	0.582748185527912	1.29534549477686	0.671914756652902	1.20940632104474	0.477896652888979	0.911348374354934	0.809786560544922	0.978412415820413	0.844668919597494	0.538483881548539	0.458938469991624	0.862514067148355	0.442405069406335	128623.733595735	37853.9701908759	24010.6069943984	18670.3372225687	24647.3196667882	38998.9537648561	11046.2472015405	26513.7257975194	18062.888777598	124007.670864301	30406.8529796988	21390.6661237406	24918.4560727579	7964.08728413277	14516.199717437	17855.6831038094	7774.77555241428	19270.2549324574	7942.51596465487	317862.735918261	175957.994596712	231462.09833669	207097.646053229
362	0.69206595711683	1.08917010774123	UCC	SCC	137	309	1512	1.02429184831884	0.395820358687664	0.455027161239658	1.81659590601868	1.63162654332604	1.3368185353932	1.22223399991893	1.29164616959379	1.47842085564432	1.20608996971716	0.331938740359406	0.449580798513099	1.86361763054314	1.82731989712316	1.24774411486565	0.934267122618062	1.16538322703301	1.19332036656891	0.64781053579573	286675.014165916	83041.1310735708	56910.5616631935	157079.515917526	59605.6212145928	85695.2639216587	114667.090196411	59953.16988894	95228.7716236013	284587.380264488	64579.0223431404	67847.2188221863	137405.605179408	59104.0811737841	32581.6945070361	52302.8083992735	97713.0936020822	60459.1134411092	50245.5089730202	679408.954992316	455246.015540501	616590.997992397	525360.461778146
357	0.794214726736238	1.05758337087207	SCC	UCC	642	304	376	0.638031636379294	0.479851769633938	0.568204948922452	0.42438596894733	0.865709518407864	1.13137466088384	0.904339513919666	0.948852027345554	0.710281211598814	0.786617482990251	0.439618447166653	0.501149535887599	0.698931669655269	0.60384932967354	0.546914706699373	0.862212953294166	0.940745431624925	1.02026801056503	1.43877212461477	77997.0557787365	77908.0819005736	190336.838228087	52160.4573191091	45585.3020658629	514241.194177577	50268.8760688467	51905.3503445813	69535.3080990679	81071.7217497399	66189.5937820786	202560.106235678	78322.6391222315	27761.9920887033	20585.1448170417	342250.853448802	46734.6887786594	60920.5812770679	60712.749148011	251427.297968126	264350.60432299	565918.824132257	380233.172274591
365	0.783131426052111	1.04634529566814	UCC	SCC	55	314	702	0.817736459506933	0.656485382304982	0.598075934603335	1.26099046199259	0.946014738717017	0.650568826600996	0.390480833394085	0.520529429341628	0.416595883311665	1.03922917649688	0.677125510456667	0.549714410714081	0.498962449241562	1.11048965243227	0.899400321026359	0.495955156583608	0.548679294467264	0.517289466820088	0.307952704697519	119533.008109336	26016.2198212926	29226.3770184659	37557.4746288596	22559.4831016508	30425.5495901353	9011.31745560078	6447.73022365817	10688.5076215906	128072.422504666	24884.3731807553	32413.395000061	14653.7067767749	12372.0242057716	15330.8403314917	20256.1625491571	11316.3587867634	6994.09193392679	5688.38012543927	442148.227970342	187282.39734386	240269.363746247	249122.985145882
375	0.675589274898787	1.0230437280438	SCC	UCC	1483	334	1333	1.1191722186354	1.0196917247512	1.20542732393081	0.96195106668566	1.22587235299197	1.63049918270983	0.708236809830243	1.15302845081921	0.950060962096518	0.978020016816027	1.19471810519543	0.931634646002555	1.22902182601666	1.19405863952693	1.29039557037182	1.3333447224623	0.873314288926033	1.13073352283399	1.18228850125536	744908.45175179	395205.610271135	484578.694671794	454515.425362105	660681.165150826	660447.574755136	284434.583621902	365993.747200241	319718.323919745	548811.913171595	429396.052895845	451895.128782236	473427.178932938	211039.119190174	497108.534659732	471660.808755792	313454.161388325	391768.976234445	374241.037156914	912107.513179476	915138.607783749	1433065.8295282	2039197.5123715
384	0.676109685830736	1.04083889435724	SCC	UCC	1725	357	815	0.99563425697445	1.18459562581661	1.27210235781124	1.09468034097247	1.42298784695472	1.53367922815759	0.8333559607255	1.13077741283559	0.547287244493472	0.618182121802015	1.17907843809561	1.28457762604458	0.930425930494017	1.50106810864508	1.34935224978472	1.20426283732314	1.10563144743843	1.23193391112766	1.17782721462143	61717.1769990661	149623.53263546	133010.336182153	137123.474058545	290249.659802353	147453.725056321	97641.6830335889	187409.166883072	36262.3359789315	32306.690307339	138105.467895679	162066.193520354	70566.6975789763	70334.1998302619	196733.150246726	101114.183235125	115774.96603429	222862.627708704	275989.808816956	499985.266029212	517275.684749174	814385.207855957	1088592.35353632
390	0.190268825382768	1.1148208176438	SCC	UCC	769	365	662	1.08817780159501	0.870513478950212	0.640985094664321	0.81598081364877	1.05751301327957	0.965861530448605	1.06770964349615	1.14538751826971	0.763159337742297	0.812896041769962	0.877381666392283	1.08901369496905	0.934151684911801	1.33914907743938	1.27865224974011	1.02801540689529	0.932649233990425	1.17935195635761	0.952670662658572	276961.356090467	266708.109542349	251690.088699998	340542.531727412	325705.040042219	437391.853206018	244134.171750861	235071.288376725	180224.432282302	174431.184336687	249280.135867934	515965.031639416	252518.605350616	209055.69535996	281496.426619502	406560.353361068	190587.017522472	264196.284047142	208937.979793282	591940.494358859	617816.760045207	1294449.82042723	854366.994868391
410	0.792838782539429	1.00449396484561	SCC	UCC	785	399	1922	0.882423322208737	0.971744368494244	1.11479836526771	0.774233470062344	1.19677476462565	1.92301552207429	0.479463134375809	1.70233743136764	0.697967350977878	1.12739694773747	0.965886257792195	0.897000883923216	1.43322755679772	1.84447674868341	0.681448047365522	0.829548825010686	0.854427706650453	1.31257259812283	0.927949250349573	1438609.21484139	1899133.19920643	3082391.37815819	1986878.76455668	2150649.23409175	4341635.21366852	704865.068528019	2297981.14548593	1116004.81397123	1549574.71260136	1750522.82153418	2992630.33502789	2623153.14730253	1770574.78509212	875329.555292801	1635618.7277446	1122601.6082304	1934016.9570247	1404963.47836671	1705308.69480827	1862363.863724	3846481.20423966	2643694.16636134
381	0.155646774441297	1.2512859666309	UCC	SCC	1633	354	330	1.40685065137724	0.89345052107586	1.2765305644165	0.965762475710506	1.81879773700711	1.66338048731772	1.00167714719355	1.32369724989461	0.677037712733624	0.919337505524878	0.914251860518787	1.072431204391	1.176850050473	1.11461898878889	1.05787251979035	1.11788153735332	1.04365093973241	0.980005682238926	0.394967917886684	54345.7733508285	55344.5173980324	67586.464203817	37996.5968601326	91995.33366758	34604.6727298349	22382.0460792527	44623.2855507757	11560.8909961294	29940.7421567273	52518.0204065541	68512.0079600152	23002.6098268574	16403.7248299215	38246.9149269993	20309.9338091002	20841.3984806257	36060.9864336793	9927.2692165249	280035.674431772	238814.533161563	396113.731283021	441361.882318518
404	0.989036905877497	1.00145680567157	SCC	UCC	648	380	1258	0.893999425347054	0.964014423356641	1.14276768782815	1.23157377544202	1.24628701073996	1.16950896181148	0.721399098464685	1.20967687301374	1.12886206314554	1.07212739556222	0.86738211946752	0.905855011518872	1.41772587534902	1.49959514018591	0.870717867704564	0.977914145729008	1.07851009684442	1.11077123207014	1.00188124749	531867.491295808	623484.891520455	896083.113196023	710415.007720608	611911.454654524	1228988.05273658	333308.91133299	437457.229244208	560368.32472735	537752.460302328	520225.053938778	857072.927522475	805568.550553584	323569.354914532	305583.324479665	897458.584413443	445343.495928917	438456.966865064	338733.149208386	653668.396304723	810418.224054179	1555190.53421193	1210281.3364033
409	0.968442204477162	1.04159267054045	UCC	SCC	740	397	2272	0.807166446351271	0.978871000429287	1.28945300977828	0.748731615334501	1.06788201323991	2.05502858470432	0.538246390298339	1.89538213054656	0.629692402466725	1.05699547622992	0.82740835739842	0.88329149970009	1.45665995293674	2.13617110594559	0.612779097305785	0.812449479103647	0.772408362107081	1.2538187474282	0.8665936541785	967378.231306257	1305008.68757245	2630299.45638759	1258112.73300247	1326885.95366966	3684244.77850312	572971.234313351	1737311.13030956	759660.461130216	1068012.03038748	1022930.76431112	2174064.73188908	2011531.26406896	1342675.56846358	544246.880012379	1272027.65955669	734849.205163217	1254445.24911677	987214.570032188	2004109.79527064	2097648.82324466	4098525.55324224	2966967.24081117
406	0.522410343626065	1.01508214692147	SCC	UCC	216	383	8816	1.21525904762116	0.807293883637883	0.697043679250977	1.68492555999914	2.26474006503619	0.597310431357824	1.2647594763302	0.907948190121901	0.713096900386852	1.09877374130159	1.00971401342993	1.23033293619414	1.37719966411783	0.866433956373151	1.09905734504205	1.04660940097356	1.46923228693085	1.18290967315082	1.07028907002346	8098160.1041654	3093664.3637243	3496557.42603863	9972471.23125553	4943390.77015285	3114493.60874043	4035274.36185231	2338662.25428143	2811968.62779508	6172990.00200883	3588213.80498239	7446840.75771555	6216363.0082759	1918223.47688175	1714780.80174456	4765863.03270244	4189432.12392967	3325784.87455781	2661187.91031842	2995396.70099867	3646899.61092695	4637290.24778915	3669430.00522174
438	0.862767218109805	1.01658897460299	SCC	UCC	698	431	4541	0.893048653204525	1.09269984326484	1.11939698645467	0.940901621740186	1.03004822258222	1.08623690823573	0.725245008952631	1.00324227938466	1.07877445859036	0.961929670957243	1.00951051868655	1.01610638556402	1.34060997653611	1.23570971691151	0.82035102876465	0.927554495279384	1.0364347871296	1.00348337677887	0.779854875817846	4177203.01839768	4986404.9808185	7040260.22516058	5090222.25455013	3983732.16482085	6939522.08396475	2554694.09340486	3017424.67230169	4013993.03169649	3793355.89227561	4272045.9161851	7711031.97661364	5709866.34775268	2500637.00677715	2267848.20615436	5175043.70953574	3262839.45580925	3294404.51928872	2420899.78623342	2320739.19437111	2925364.98841814	5614435.67004983	4951099.46325417
415	0.653216469519172	1.1186219823061	UCC	SCC	588	403	1830	0.841678945106736	0.843165532306456	0.725817359529388	1.69326999521481	1.56821231257681	1.50245523166898	1.1141467709259	0.76290435154123	0.534619882483279	0.832468625072194	0.955269944684783	1.52808642879672	1.15394049164564	0.992126735462491	0.751011122528192	0.945607815867166	0.649568859205547	0.927524012995418	0.786300327608248	2445870.58125248	2771030.34769105	2705562.24545614	6680528.21115824	4564704.80645771	5671088.8244454	3193084.79916553	1548424.56929915	1306869.73717893	2039504.6057498	2911340.1367182	6873007.88900332	3228852.04597471	1464176.41366982	1562557.06759825	3117062.7359277	1663768.17069297	2054855.34956981	1223288.32027774	1106443.56381238	1124832.35469102	2104593.50235205	2545392.57807296
414	0.235061873177527	1.24700610617958	UCC	SCC	565	402	1872	0.759854120217897	0.880821219234036	0.83855712393705	1.92973663117879	1.39340362583924	1.57585462622501	1.00939539572842	0.701235347176516	0.645118884672883	0.730391717022114	0.965750058842674	1.44641896422996	1.16255981106669	0.893728080718877	0.642688813688562	0.868428334024995	0.650018022942769	0.705987963701082	0.607225516235503	1412545.57569759	1882521.98298514	1908424.45515464	4172026.96805923	2140446.02729099	3436925.06821095	1661210.83234357	852985.308041254	872382.173366988	1144716.36571977	1914059.47225797	3971962.80001267	1799533.22587701	722763.369170698	705683.180246801	1654083.68564159	956067.163150259	937370.280313502	521413.471620443	1060251.87551639	1162796.09665588	2025580.47229366	2186123.83019797
407	0.612865443571876	1.43358328779216	UCC	SCC	482	384	1277	0.766165873036912	0.817751846595271	0.982861460087749	0.803952991020708	1.23205084071497	4.00656441968888	0.650753576981005	0.89874186959433	0.193743480168948	0.895587484420686	0.650422076614398	1.29172798145475	0.237354649604774	0.744251818070341	0.707031248060528	0.911244893778698	0.879377558359397	0.85953953013422	0.847324246268666	123251.094143283	196783.000578922	240777.617860086	202966.110299766	152290.525081579	907062.520612545	91828.7084644584	74709.6674391613	126920.614514918	121463.502884152	145144.209733196	381824.348840056	177983.748897653	70283.6717482154	62468.998504325	180164.732434114	110901.356773447	77990.8789600677	96456.6812968538	595168.48398185	655136.321678836	1097338.28342193	1016857.0551711
413	0.198989814503753	1.34104889705385	UCC	SCC	544	402	1644	0.592713319184	0.481463545443485	0.916639759435455	1.81356256813516	1.38770824480081	1.69208503805951	0.790965888947538	0.650198121837767	0.763085015184844	0.637625267244897	0.500144550683257	1.3002083273859	1.34525340004451	0.745916392722391	0.557240242712581	0.833404845119298	0.614546393033415	0.546904680815829	0.448866200047872	549583.614625327	884758.394205977	962389.914046117	1646706.58461499	897937.177727256	1655974.05910566	552894.20553618	329443.195439714	432144.852483421	498453.229309147	852305.360525367	1647153.44920936	872043.309032072	253346.841499227	257734.132802262	712290.161499913	383918.046190518	302470.206705243	165414.038250928	1022360.10121234	1072387.6509721	1768452.27657384	1775745.17335082
403	0.803700548281351	1.11329670594707	UCC	SCC	412	380	810	0.689442407407473	0.738442185276589	1.0604998373503	0.419255658742474	1.42445657649232	1.57439858670219	0.462906322074281	0.713385267117294	1.07829122840416	0.831813404079793	0.829826608715953	0.801471241833831	1.2283475618001	1.05948762331624	0.670376445445008	0.68759638638764	0.766857092181585	0.50212838554579	0.76715170626604	88496.2925319785	64365.8882207999	100719.161196164	22142.372117213	85681.7882529874	136690.996257961	25657.0467636021	27516.6880622331	52283.0489919363	90016.6411637824	67075.6702277359	91845.5634058423	68174.7633513612	20930.6523252674	28823.0366640706	52134.880690762	37986.34960732	21140.8735761248	45880.0275337587	376830.162645196	376502.979064161	671737.690712563	503362.829862906
422	0.589995870863697	1.05006985280396	UCC	SCC	1370	408	1570	1.01508432040752	1.19395248667219	0.896429745833713	1.55075908384438	1.40580461024688	1.2457855256502	0.906049878419574	0.90041539606185	1.02885377282884	0.726564231569429	1.04505864865851	1.08892096644229	0.785543875949844	1.48961625694938	1.26370062947484	1.3105252088775	0.889442852726732	0.819620523088842	1.31376879335043	1645803.30485315	1297311.12979757	1017986.3220407	3801017.51741008	2082261.48568207	1468974.40075736	1057973.77634862	895087.847448324	1380031.48226839	993160.939105758	1053018.88458083	1492075.46264555	1206100.01711933	1365751.2435344	1337938.60570972	1349540.45239774	928197.544533053	889347.942314275	1741006.47051062	1069110.37244003	945211.687608724	1602035.42640273	2246926.39966635
408	0.29118953480265	1.24141759827295	UCC	SCC	446	386	538	0.819508421364923	0.643211953838328	0.813073820699831	0.905143365995536	1.99904265960033	1.54983193589458	0.616894480414916	0.729647616131873	0.845545541906829	1.17907084155333	0.533471923042815	0.829802041079281	0.84331842578473	0.970142719899718	0.957299571416935	0.898341952823797	1.08559957032001	0.501351086764187	0.18700662488986	40297.3518216034	32560.7386993645	49958.8056484296	39237.4744717571	50528.2248708336	74075.7345703435	13031.1800892549	26841.9489147803	33050.8955089267	48880.1794389207	25043.2163681682	61521.2729461915	37732.4802457628	15731.1679028988	17295.8346184157	37497.526759798	20494.7249343638	20131.631391313	29671.0596252561	245282.122075419	287530.745169639	433695.257277075	343823.962909294
423	0.134779118533299	1.11826015738491	UCC	SCC	1487	410	959	1.35207047749174	1.11435749550093	1.02972948997447	1.16517912366797	1.34001286311936	1.47307400970991	0.885761836582131	1.00154766596614	1.19937408514884	0.854674366702605	1.0998386482566	1.25855903604389	0.937524966591025	1.13439053102384	1.09763072577786	1.09015589359385	0.865179336154591	0.934512641740483	1.22112365809845	638588.33061548	320626.54877815	380880.25325318	501813.469774487	464614.920741253	410492.855137012	317036.330565077	227841.385571131	303515.373893515	340323.651865855	293455.5414336	561704.164389045	271572.888938909	182748.523331581	272033.332303383	265301.205335263	276756.465355742	232050.389753958	426045.748097211	663236.900189173	669335.598223474	1030988.13161116	1482442.02113682
400	0.61675932971721	1.03295251551919	UCC	SCC	361	378	266	0.62815522737093	1.19067311123445	1.13963383599576	1.10519662029823	1.4901289101842	1.23822990129214	0.609977658276891	1.06757977231438	0.71911156823137	0.963418868082221	1.1680951008592	1.62826694693732	1.75730399991225	1.32856744928194	0.344253828277258	0.63405561278175	0.506514854760969	0.732235226838853	0.821238855562598	16423.3837203555	7466.48118682252	18044.9940205881	15708.1031960232	15092.1859513105	25230.0139897203	6219.78032364764	8675.85788938568	10685.9567693176	21236.386222305	6792.6623616506	31108.9791076086	29891.07760735	7063.32954901533	2492.23370917868	11282.7024804125	4615.86260569398	6495.29444233583	12566.8915630702	137164.761104644	118927.81837265	188856.314548633	174297.955381241
436	0.651676552917835	1.05440164044644	SCC	UCC	885	425	1223	0.819981187836151	0.8163745163852	1.16383114307539	0.814981526481697	1.28897486003757	1.53592431442583	0.614633657780931	1.21591260160837	0.979587090271349	1.27560752326102	0.936824376480586	0.864495002626778	0.769066170300008	1.29351715568892	0.862506775606811	0.740424026525845	1.59427598149861	1.29505992823545	1.20536417222879	834809.132308438	1113656.03169612	2056247.72967756	1591997.55324316	1764373.00285977	1438189.85592924	764891.543602304	1318303.63089536	1152014.20193536	1094889.22138683	1185108.7735423	1842963.3273075	1035275.71098035	945166.865892719	843898.379122913	605475.381435094	1773154.55838679	1532636.22429656	780261.850406087	1180647.83845845	1131659.92096084	2573233.20011201	1705946.65845855
430	0.199375651810811	1.1359098060479	UCC	SCC	1758	414	1859	1.12628721376751	1.21699567514343	1.59189229539483	1.04616100007458	1.3821204548487	1.73871855637233	0.877797524616111	1.01758578002622	1.36158979493726	0.862952367100283	1.11508337598758	1.27322380969897	0.933834694951491	1.28419573845368	1.04585267808478	1.29842484655152	0.958692021816242	1.02732747476015	1.31157324170599	680226.940837909	733732.439481531	1126314.76323132	976668.197205862	1082641.62020815	956088.114953073	601463.558337791	825880.353041132	689344.450529307	439401.267094805	623439.655466189	1086975.09161095	541174.766244098	448457.62096791	585586.448151333	623526.662128126	587075.084921315	910104.244838968	1427944.04188106	1247737.612277	1241238.98992635	1702740.86195353	2229554.327293
425	0.881153324887501	1.01938283412981	UCC	SCC	1647	411	2119	1.12151183658555	1.17042046380042	1.35003833208498	0.973798188935463	1.21484530768465	1.67437903858274	0.779176801305767	1.01035178822394	1.35140247708364	0.885859315770759	1.03573408943021	1.17929265089258	1.14417212465583	1.09912570596065	0.919394407906242	1.30540070718519	1.52665910844037	0.988072273764872	1.52017807548562	654187.062708135	1006063.75048934	1497302.18444889	1512532.37196438	1166634.52161507	1290260.35142706	619140.387030768	684851.322629837	692087.76133956	435644.918043903	825601.097840098	1578169.68001179	670726.334995048	638593.869476612	631098.838833761	878490.355475307	1084163.45181938	731052.436277728	1808659.09023019	823722.73823038	1103383.92843696	1655179.62734949	2939748.02786791
412	0.389029464387381	1.22331850903675	UCC	SCC	523	400	756	0.402006408428567	0.780238480722809	0.87698566069596	1.27767156203997	1.03682407113023	1.98070040259518	0.746437073654474	0.593844178663862	0.669115678738114	0.535746248185857	1.10143908467577	1.14249729333907	1.27920519390005	0.616130221021237	0.547787851837706	0.756358602841992	0.661147160011462	0.447319470539239	0.509030881206889	86605.4249121706	147525.257493124	196174.290817889	248843.3223589	136028.175500562	398828.406090705	98107.6437680696	53564.8674635482	98103.492561831	97306.3236815781	193124.732699033	308370.996053148	214684.659934516	44887.0369327617	51370.9833259436	133003.976258343	77661.7816460677	44041.435388252	37188.4801822114	496700.957670182	534419.211991119	846587.390220198	867714.411835377
439	0.771656591426437	1.03191258006589	SCC	UCC	1253	431	655	1.50578066952983	1.12409439693181	0.790156755671191	1.05133735917544	1.71807457143041	0.510117463294504	1.0558530675004	0.894991156266487	0.684607540235653	0.493893989716596	1.39972744314388	0.431796249123904	0.795489092991502	3.02652854954979	0.889537431878047	0.699809837546699	0.713819427689176	1.13005505695363	1.12258439827038	637131.724767639	453394.078791789	1109217.19198411	811614.582105836	481624.021696053	373595.890238172	749537.84690892	352256.156639078	324389.152066888	176185.863794472	523546.107432596	731393.244847593	431455.898494296	873965.286483358	178242.817383881	447591.182922806	452874.652213211	485484.739591591	898999.272805603	596314.303217588	593456.799286513	1236154.82799062	1291686.77533306
443	0.378612305813489	1.21672495599711	UCC	SCC	1089	432	546	1.34982643581681	1.46037621703308	1.45615616558701	1.64713366562886	0.686164787375986	0.434257083250731	0.647965505325907	1.58114535055194	0.705136263050573	0.567758811069956	1.33876625745868	0.499485481734768	0.734955372114611	1.99401147283151	0.826183026650489	0.414522651682832	0.915002574422181	1.10559417104755	0.706627880955859	726583.575748932	1082113.72112765	1327980.02155324	1734925.71997152	437351.504434161	239699.218040634	378005.881038983	807804.919744194	427369.628691759	257656.638108597	919922.638341968	549636.040327804	509881.331673011	785635.96843736	376409.127892368	199819.355870697	477055.112966293	616547.541671779	301366.578771952	473673.143595542	570007.541685636	988754.326902449	1106656.90797941
448	0.839645294343753	1.00464495891555	UCC	SCC	1105	433	1127	1.48257854094256	1.28305913747409	1.28276030805873	1.31296115143602	0.712294253203239	0.423107705496451	0.878347797048616	1.19127470020316	0.707668949529816	0.584271105745674	1.62504611956524	0.546715305028345	0.838482109296053	2.08416578149858	0.852412249128879	0.562589936267791	0.915349401676957	1.47774816631544	0.770079957552838	2628061.6712287	2141006.19909758	2630325.20676084	3389555.65760929	1136723.01816651	581484.52846942	1123688.01543115	1379605.2258986	1057758.08322467	873176.538228316	2514637.21365001	1352676.3918409	1434589.17618095	2012634.06274359	972358.860897399	675225.397606415	1046563.78740155	1868011.18810627	787239.984390389	1134071.36473547	1548162.39924814	2380734.43623199	2478190.99541238
440	0.122233443308667	1.45106852370862	UCC	SCC	1021	432	1612	1.0891757673477	1.36561909037501	1.77539199906135	1.13013744497442	0.73252623537941	0.813971837438215	0.466294341262613	1.7434666042892	2.26108085179535	1.00018884041026	1.15060598692643	0.496713274625671	0.434281268747306	1.18086803063276	0.748375435068431	0.436729302434846	1.04650238769098	1.36711682312637	0.850715200818867	1088180.56456941	1532454.35256223	3413445.43692461	1736752.32713489	969287.955218057	913287.698393757	456557.221295264	1713663.64756977	2862899.6239829	842470.699046662	1197355.16970556	1152320.31461599	629417.283458542	678812.22322829	707833.049644275	427937.299427571	915745.648642777	1466741.93954861	838892.2088307	1749883.4812888	2139518.32143176	3874366.37000747	3501035.45362958
442	0.371176025970191	1.25382386181843	UCC	SCC	1072	432	915	1.20467627520795	1.46031398796591	1.42487944109908	1.59502084468567	0.782503868848636	0.466193644732379	0.618464449046633	1.9837749803878	0.562223843079469	0.588408096202154	1.33332184533313	0.464893373670194	0.67709851449236	1.8167195195243	0.937937779133289	0.415962939193462	0.900188518984583	1.01696953028833	0.797170729716271	1105189.14987735	1698510.04117788	2364513.13082192	2646150.47506717	920974.124753673	420197.803353755	655565.739616258	1761327.9714012	548432.85800002	455108.242205648	1438120.45879561	930862.87659913	756037.965999801	1127399.19492671	789072.021585522	327424.85810839	852775.170985219	985580.032517221	687749.914738607	928882.450417343	956945.071788045	1552704.19383905	1645349.86416654
441	0.231697128261339	1.20764441604359	UCC	SCC	1054	432	1051	1.43036555870573	1.11021056268277	1.55842697548574	1.29737022650706	0.850086265412504	0.670681229204167	0.695732290561086	1.67553337912177	1.02476367963569	0.680733544583821	1.52044146503385	0.503011030363564	0.706232677338365	1.48737115606998	0.811748172065074	0.491483171017821	1.04604152727207	1.46082549975731	0.780896544015761	1460745.68072302	1372867.75050892	2006023.9495867	1816571.03301232	882326.406051482	640329.382150679	580651.978871822	1255564.52795399	1071354.98441286	586103.782688321	1743538.13136548	781260.577292994	845152.373410918	779021.559084882	602239.555893966	409793.920496548	780229.281414684	1194869.36456141	647602.154660509	1317336.79764827	1517227.15168176	2608794.713912	2845899.39629376
466	0.294239762274848	1.27037402949624	UCC	SCC	219	444	8307	1.16261081475766	0.95340345164261	0.655845350459691	1.88760216978977	1.18246542932898	0.42225033378746	1.1550193259107	0.586943724557691	0.818098701566261	0.681306446955931	0.699105489321401	0.554610660202529	0.950254394650325	0.603395819859344	0.950666252660882	0.778662829347281	1.02951500345189	0.705405690836789	0.765048740592742	7244801.83814043	3730304.50987072	3915465.2814139	11346784.9841834	2551953.70445357	1900538.95681801	3373994.18853366	1454293.23428436	2384862.32818388	3579352.38880755	2536580.64373806	3995203.3684019	3170845.15147946	1356770.26982105	1466540.62069134	3060735.48654437	2687740.45524692	1907790.18741586	1663823.19698258	3639823.9216862	3782150.06192162	5139946.73947809	5165903.50411928
451	0.332350599286457	1.31304678482307	SCC	UCC	1383	434	1726	1.3567999182902	1.18350777350809	1.17060060915876	0.685388427408272	0.786784822480787	0.499076699305173	1.09709562196986	0.901401673076961	0.820830287594126	0.653402380688144	1.41795846428387	0.705070596314796	0.898481733566747	3.50034815871805	1.07863431474122	0.849705136415907	0.917683355206244	1.07286410163673	1.30901691283577	2483033.01009274	1691858.45575088	1811023.6494453	1562654.40181947	1374206.00159848	910481.305575321	1624857.92569493	1208940.56629061	1225258.72529409	1008131.5417898	1879727.16355825	1316184.35528668	1535186.77336571	2985238.81337579	1346640.83658591	1353759.64322519	1214684.06635357	1570606.66613122	2730065.34466576	1119108.12504878	1191498.85320999	1698993.78742093	2419409.40323527
446	0.200301647178373	1.12785569511807	SCC	UCC	1487	432	760	1.0360291284315	1.0982407570315	1.20793786085543	1.03890304146559	0.967099089501408	1.03315470530132	1.05169347092307	1.20793150732673	1.13205038382219	0.863492510618599	1.30945734786384	0.949775051183993	1.17006528993452	1.65705522008521	1.51906016938093	0.955526383171223	1.26714419355549	1.11496894633367	1.44076462142784	348340.832031404	340251.240249551	336032.282098844	375466.31720817	341084.448806821	350599.406773628	284244.362557965	234103.614135837	250258.677134395	244771.472180549	376211.367152284	318805.576778472	296081.328909639	224013.716014171	382954.874022044	283177.069239728	306075.303655865	235865.658081145	536094.075692489	444521.515228945	451466.363168594	756602.669333078	1031803.43523635
464	0.435443086700388	1.11643612147084	SCC	UCC	1514	443	1762	1.32531909367193	0.929578834536868	1.08330603179972	0.808562036310611	1.18093897220696	1.44313505344949	0.766706699326436	1.43076739545801	1.28781319506635	0.989824407032926	1.23674008799942	0.819423797307246	1.15271151322579	0.879083160722161	1.18671679906901	1.52042926150625	1.80218559902439	1.18622753306847	1.94922561585165	871147.785580408	515573.396184283	740180.961336856	793225.585326895	1008877.82257123	1200625.44006472	595947.585943411	759822.620187993	530319.419463037	548528.688565555	636093.719449726	675560.216281234	543353.949021467	322593.039409538	724669.346411899	1104679.68057299	1251923.7854076	687618.124360029	2232562.5869566	1403544.59448622	1342314.68622268	1961199.27311507	2758612.36143681
454	0.99403861233549	1.15913029921347	UCC	SCC	487	437	435	0.756091334905405	1.29122922764058	0.804858004372352	0.674730702280764	1.69855603854836	3.7875823193472	0.97740355562608	0.748511838227862	0.915556592870739	1.50251644616875	1.28431573058797	1.00611380468256	1.02198175780373	0.662815013380242	1.30577491702351	1.11449881293456	1.06022738071371	1.19710307416124	1.0163619259596	29267.7259999204	54468.9244443662	28277.1643130341	31993.8208042246	38763.761315493	154999.697560699	24905.7822575166	15223.6924283604	24748.6165871514	49034.7268033426	50240.6963389923	42651.3164801728	31621.7873568315	11756.2723005448	21300.8058247632	39830.7020445294	24144.8691993923	26575.9626905867	38055.1611024385	226220.778996372	237168.807698055	433210.298055451	410210.40118388
463	0.730707345633893	1.04087371345967	UCC	SCC	459	443	633	0.851036510084109	1.00670165122953	0.80308808217513	0.34008904766253	0.744567699889511	1.73123989155757	1.17011800549801	1.06631380392199	0.736555529757727	1.28252988054496	0.526688329956607	0.719186534869791	1.29871898061093	0.197518244570163	0.833118986085554	1.43293169743985	1.05442927447178	1.04732470975649	0.62744385530502	41027.0417717352	79527.8510207155	71092.8522708155	90885.7257117227	25393.8246262973	91547.9261375398	33998.0314004732	37217.342039308	37651.272969313	52126.5893148847	38584.2940238694	76819.7784065962	75991.8284645672	19744.7625145617	20310.1268565142	66173.8389850872	27380.4847190566	39900.450952359	24117.1832527324	286900.818121941	377962.030241308	531296.432555833	510797.603192727
465	0.169687461905532	1.5692473483149	SCC	UCC	1632	443	418	0.764162187254879	0.761528486472416	0.952937452718078	0.678264491471281	0.75933649656539	1.20317549026138	0.52606993493012	0.706697618305145	1.17799483365466	0.628110520223225	0.984609016696311	0.884143480365485	1.25845820599425	0.559243666079719	0.622277572645699	1.73270115677469	2.70947224204757	0.835103715881647	2.91554107216807	110590.141596549	99236.2823662196	111270.362419688	84949.9818130776	81876.0237912428	178806.809531509	70391.2625357766	48787.9787980596	136255.394097578	76636.690829864	118983.44457351	124568.031108116	166619.816695025	26200.341183097	47961.0076210818	224878.700953163	324010.845428456	62929.7123354185	724307.457744556	308277.28707657	274114.195062768	464976.063413419	587735.369472054
523	0.407078322450943	1.14638467518089	UCC	SCC	475	508	2019	1.33490187272442	0.985336902329179	0.871105664494294	0.991288726495977	1.18527240559311	1.95479265183742	1.41597672805551	1.15951792655714	0.598245227997308	0.974224305192732	0.972025130761202	0.952310358769263	0.700416624498263	0.802926724024687	1.09842382230561	1.07724577008184	1.34147613251834	1.26083973534914	0.993580441625621	289725.74109365	290938.441490076	279336.309829557	355630.628687216	311731.791957654	757420.204587242	428021.582796104	194315.953864098	180579.929080186	178265.173536182	266153.54176865	368471.419159872	242004.932371699	107749.82344882	206497.380084949	364519.332559809	362403.240219353	230635.953740712	309613.523497168	1034044.12979727	1111279.48510053	1795437.69226678	1671553.47183483
475	0.573452549510002	1.03909622470714	UCC	SCC	1104	465	451	1.53067278579939	1.23623620796093	1.24545488554374	0.776404719552899	0.868988026238553	0.717118303323651	1.24319948497949	0.976752962060451	0.917489125768384	0.41865060656799	0.758461236866479	0.92894113332254	0.913752507040065	1.57563221026044	1.00238486273599	0.584412238076282	1.12925170527914	0.899378696458592	1.96070535249949	386433.397787161	358275.055681427	517878.23811156	335691.356340769	231653.886225699	169277.71172073	255093.080330878	193494.520081352	227065.040781136	89107.4105775082	203838.821209939	466075.849514632	258854.350030133	254828.798470151	191003.787000886	120475.255204979	207084.779772679	194474.498807114	218586.25363461	436081.143679209	492017.461458946	740955.597316206	772150.342515723
505	0.48753963523419	1.09515568560513	SCC	UCC	1220	495	1524	1.30396089057763	1.1863053903326	1.43458625003632	0.817264648438866	1.16296225249447	0.771187469072175	0.717227089773429	1.12011143323584	0.849585163912306	0.743728754412704	1.27084243458316	1.09231170056356	1.97914745492246	1.29196105476098	0.895720019792937	0.948485673746544	1.14415318480281	0.933830554479634	1.09332073206213	997786.986772805	860773.613839938	1481972.26306586	964163.544608236	1113579.53399882	533293.558095517	599124.628233157	724939.65877481	605760.417836812	479797.132726837	855111.104582412	1361534.78696705	1615286.86350739	570136.807359781	613069.32043531	572804.907121754	854169.835762879	659697.502947269	681479.974173102	1098933.34203089	1005059.50832799	1805960.49561302	1768187.84145794
481	0.495195015589001	1.07924709310474	UCC	SCC	1486	472	292	1.10506056627598	1.07634507473103	1.68143831141634	1.9888519895937	1.10404972666299	1.05125389998614	1.20601510693357	1.07050268843842	1.09113600928247	1.03557652037791	0.941955810972811	1.71373681233644	1.17902443077222	0.941327573230966	1.29197714307114	0.827556603518779	1.4012450214041	1.10123814980625	1.27684401862233	92646.8253755425	61465.5727954337	55410.0889517214	104039.741629534	51125.5338677818	62036.9236095837	40322.6152106731	40869.7457576976	50293.987786123	73197.5360005005	49882.6286645916	68142.9262450372	62206.7518024618	18419.5597163658	42764.729797489	42649.1050616445	41870.6395907534	45891.4260625679	29855.1256410608	163430.853407423	169699.288151888	290709.017528348	412692.265189835
513	0.91153481127678	1.05553062100662	UCC	SCC	1169	499	1945	2.59108822104633	0.799754846239479	1.22467684037922	0.762615841825188	1.25305533856559	0.64283477938244	0.781295012012898	1.32464670266474	0.798276752030449	0.496493565304669	1.40326334630253	0.78662707089858	1.95159035002988	0.821509663815129	0.804736544063847	1.18505516341439	1.06295529539665	1.03125850953239	1.17070498849738	4220842.05231131	1212491.00227746	2773409.25388425	1738227.00814383	2160758.0173542	1071086.1536324	1033513.96558217	1625676.61436726	1031429.43843791	681868.033629186	1972873.42100675	2149463.56636355	2886371.58140764	700414.31175319	991907.755658779	1724380.83461859	1256654.42993916	1381458.27576084	1612812.83204334	1622202.19335441	1593563.6683381	2767304.17750863	2589703.3634278
491	0.101162534400628	1.30807558980473	SCC	UCC	499	486	731	0.869164269855708	0.694485931554433	0.379507450069257	1.16146276563049	1.4329484305948	0.797804560105505	1.23448749355336	0.960645162159029	0.845487781265433	1.40222935284983	0.854032702925	0.704557917775871	1.64157744344904	0.891978108660872	1.17110638123206	0.853576862382552	1.34574192907938	1.5790968267267	1.72991701794305	93580.6277936234	77644.8614164253	69012.8232871965	129289.215827547	123912.335944684	110239.824388079	112119.965617488	62106.999098407	41067.5125516109	127283.74636008	88544.6171120434	154594.818368586	91270.4045912079	37140.9381531528	72387.2388018785	103004.029247378	109233.943896575	111435.210520206	131944.321922374	503871.380381717	475405.749102746	770202.558157611	780563.689825997
498	0.294682216577305	1.10582334240586	SCC	UCC	1361	492	1661	1.19484081923068	0.905681126690297	0.893041826696578	0.891801715537248	1.14256605385454	0.955604732133211	1.06984405889486	1.31927398607387	0.800456806515512	1.02710352466242	1.13356175884357	1.10758770424431	1.17948239495824	1.25515817394998	1.2467246025107	0.706498240005871	0.875907207981872	1.27331591291012	1.46559426348955	1122018.21170941	561902.721999814	693712.977488864	945239.261955409	1013219.05994712	533054.577995817	586586.460360073	851746.236753574	617587.422816286	813156.018332591	652182.890344214	1038137.52526362	1041668.52316188	497638.040823233	790267.722726497	344170.823449157	429209.399425362	897320.361604832	1362378.69234408	1057055.66828238	1200308.87842217	1626472.26659939	2551247.9683554
492	0.317310886928171	1.06479341405639	UCC	SCC	1568	489	1021	1.15279035985698	1.15377913396138	1.22706299892606	1.2988599811033	0.957967796959004	1.04492828948962	1.49069621095847	1.07486680585563	1.24711653346212	1.172651490661	1.08556851430512	1.37553974834954	1.21117726053176	0.837058611697728	1.16917053941608	1.14495896641677	1.01120220145758	1.13784647819682	0.966077097680037	344768.718969357	440637.623890395	489453.558589487	715424.972531941	493888.205300532	276873.186626955	455461.146123716	318142.372440926	231389.824794343	295676.143463444	384462.98301483	662043.489748645	257230.502303158	172464.332640751	430861.102722719	264943.894226957	276121.206534557	367609.448610471	168648.363396165	723844.756905845	616880.003333455	1020761.45964245	1445603.77252467
500	0.539921496458383	1.04401984042031	UCC	SCC	1704	493	1078	1.09744476232043	1.23977743882059	1.01866647223991	1.46408366482868	1.00511399398236	1.07691137624263	1.39288118068641	0.948549141868795	1.11707685310766	1.08864143336042	1.43815252026979	1.43865593310783	0.760204313583186	0.970428696339156	1.28938444630405	1.25306449012064	0.927359793220184	1.06280336152992	0.797601302479673	247406.684729052	429525.206900049	327514.334617659	684478.837822676	368453.646480718	223600.694556734	525081.304090397	252513.767919165	224630.758549961	206910.926293275	462049.250362177	558115.374880509	174982.266383337	169706.870484242	337856.008429413	227214.575432357	312435.45827373	308826.299713636	253524.892031009	524672.465668395	677663.53163523	1020404.6916328	1357816.81965809
510	0.18689289202468	1.1380395262266	SCC	UCC	1198	497	749	1.07398508324501	1.24121652927161	0.982007171208735	1.0337830698492	1.33302373670829	0.628522433297742	1.0189158886865	1.18841189000701	1.28475458663554	0.938568833546054	1.41959794205449	0.924337055480103	1.23155783895426	1.5606192401987	1.36762241117268	1.44721537831457	1.01064655505208	1.40380094649152	1.06857241173763	498568.004226547	379678.483214694	465767.119179925	505501.535108044	436155.987306385	216151.772814442	278991.844302319	261812.453526605	466115.242921847	367334.813135743	402691.250022425	528997.080896062	511452.703357534	285451.075806951	319854.04337542	434651.085121946	247315.902268375	337570.879241033	286217.518296195	849495.898320694	841896.116813046	1412233.66887036	1398524.46214632
501	0.133816689134687	2.24139408491843	UCC	SCC	749	494	1677	0.794650031323929	0.59217744222376	0.73201355764623	4.86442576104036	0.570866338653196	0.482961113082941	0.213414499799105	1.55777694301	1.26532805365567	0.620204039027757	0.819167407552432	0.617274733701155	0.577659260012615	0.192906283203477	0.365297968523383	0.370871598285986	0.665592684017112	0.753408098723196	0.50706547655593	645429.962290363	626202.261098709	919181.006741031	14739164.5962682	529178.097689484	503709.325705917	204594.239576661	1031496.2675123	1265116.19671169	424695.455445398	803292.722923617	935253.113697252	661114.30656794	218639.852849289	242045.137691047	337801.041630686	570266.142257181	544538.769073349	244233.942732832	1724170.0716428	1876321.43438413	3517893.90328059	3503269.19683063
508	0.791211293288868	1.00874771117314	SCC	UCC	1759	496	1735	1.06241739048226	1.1764130384175	1.01022386703823	1.84580862020964	0.903340141348689	1.53777735160837	1.17372537770719	1.01177664312303	1.01425342577348	1.22703993030595	1.59007207006461	1.25295871113373	1.10957562752659	1.04383062224085	1.12109454404018	1.44595652203302	1.00412029886311	1.19880034876543	1.03949462747674	341921.990092157	590325.479150532	549132.503290594	1084205.02490912	591694.713336958	542147.877688334	646901.084251167	489634.663046996	296279.918116755	332935.697807297	739923.643060239	821797.906303817	371013.897887864	229348.784705469	524892.417617147	445193.809722267	494602.947150148	633243.146668205	808684.680552178	1202550.31085224	1102882.22626991	1459168.65643515	1995354.44992873
522	0.969104499273315	1.00495924690786	SCC	UCC	1516	503	2382	1.05401452568315	1.13452477904246	1.29962807976571	1.36028647867283	1.18308836048661	1.08212406629727	1.3832181178267	1.01439780519335	1.02435735502915	1.15916118161748	1.03944773602515	1.57670507489286	1.51182699502522	1.09508335762097	1.14313522738416	1.224055406356	0.867118789500894	1.06530652067879	1.08248016195085	787437.836752974	956084.540211468	960998.217509272	1520377.69208455	1319537.94298564	1041564.62500271	1040535.79871559	783907.381883437	523624.391126874	730101.629574835	812312.926288014	1406768.73049523	884602.191607256	457836.012478012	911347.464957923	1028915.7680371	582967.741005151	898601.564122258	952669.723116735	1899360.7589369	1726900.13773803	2669730.46446407	3614670.63716268
528	0.798013051106825	1.04241689297697	SCC	UCC	1541	513	3046	1.31032453346206	1.0693909713028	1.13983259444637	1.29681860136441	1.05345696121062	0.977366033559987	1.22198472925728	1.10233458517233	1.27074780961612	1.308024359654	0.896809248462877	2.00220743263776	1.32142377191306	1.02562469191379	1.09050169776711	1.12375224791931	0.953257036634833	1.1224572666982	1.2505921456637	1726809.11165729	1482606.42507239	1258350.81375839	2111495.85515692	1382301.1356643	1137924.63606747	1299199.35659595	904926.436723558	1095002.31790232	1453286.02409164	1152996.10338165	2667094.94682565	1303392.8100889	624656.313509152	1022807.47658719	1142605.76874585	905773.492282304	1005786.47223723	1544509.0687809	1980216.09460833	1879593.97653712	2840010.26059741	4008589.7429229
499	0.944461408334357	1.03180462385781	SCC	UCC	1295	493	1191	1.57930999745148	1.06038140253184	1.28379128589654	0.994112823455183	1.09753480734333	0.778832898954589	0.905637080498781	1.13638208874449	0.884440113977955	0.732693963364289	1.2093093929646	1.35997477391985	2.06965709482806	0.875961339857006	0.965989804028089	0.820712573480888	1.08429779805604	0.935172999421931	1.09020457137843	1074894.07055764	467964.247147373	642410.771220958	859741.292535497	657982.093421773	390874.888914944	331973.658962917	451631.88736581	492865.879944949	420427.099835715	494910.188172161	821141.474575209	1320189.44295948	283373.160006772	413952.009524599	359711.35727696	355220.134122897	405684.400670026	618050.336423904	867477.999492134	800277.927192927	1327947.84810997	1485498.86706909
[truncated: 480 more rows]
[truncated: 34 more columns]
